# Supplementary material for: L-threonine promotes healthspan by expediting ferritin-dependent ferroptosis inhibition in C. elegans
Source: Nat Commun. 2022 Nov 2;13:6554. doi: 10.1038/s41467-022-34265-x (PMC9628521; doi:10.1038/s41467-022-34265-x)
Supplement: Supplementary file 4 — Source Data [file 41467_2022_34265_MOESM4_ESM.zip]

Archive with 40 entries (40 files):
- ED.Fig.4d.LS eat-2 TDH RNAi.xls
- ED.Fig.4e.LS eat-2 TDH RNAi.xls
- ED.Fig.4f.LS daf-2 TDH RNAi.xls
- ED.Fig.4g.LS daf-2 TDH RNAi.xls
- ED.Fig.4h.LS daf-16 TDH RNAi.xls
- ED.Fig.4i.LS daf-16 TDH RNAi.xls
- ED.Fig.5a.LS eat-2 Threonine.xls
- ED.Fig.5b.LS eat-2 Threonine.xls
- ED.Fig.5c.LS eat-2 Threonine.xls
- ED.Fig.5d.LS daf-2 Threonine.xls
- ED.Fig.5e.LS daf-2 Threonine.xls
- ED.Fig.5f.LS daf-2 Threonine.xls
- ED.Fig.5g.LS daf-16 Threonine.xls
- ED.Fig.5h.LS daf-16 Threonine.xls
- ED.Fig.5i.LS daf-16 Threonine.xls
- ED.Fig.5j-l.LS_hsf-1 Threonine.xlsx
- ED.Fig.6i.LS ftn-1 TDH RNAi.xls
- ED.Fig.6j.LS ftn-1 TDH RNAi.xls
- ED.Fig.6k.LS ftn-1 Threonine.xls
- ED.Fig.6l.LS ftn-1 Threonine.xls
- ED.Fig.7l-7n.LS_N2 Ferrostatin.xlsx
- ED.Fig.7o-q.LS N2 ftn-1 RNAi_ferrostatin.xlsx
- Fig.1c.LS N2 Threonine.xls
- Fig.2k.LS N2 TDH RNAi.xls
- Fig.3d.LS eat-2 TDH RNAi.xls
- Fig.3e.LS daf-2 TDH RNAi.xls
- Fig.3f.LS daf-16 TDH RNAi.xls
- Fig.3g, ED.Fig.4j-k.LS_hsf-1 TDH RNAi.xlsx
- Fig.4a, ED.Fig.6a-b.LS N2 gst-19 RNAi.xls
- Fig.4b, ED.Fig.6c-d.LS N2 T12D8.5 RNAi.xls
- Fig.4c, ED.Fig.6e-f.LS N2 cnc-2 RNAi.xls
- Fig.4d, ED.Fig.6g-h.LS N2 ftn-1 RNAi.xls
- Fig.4e.LS ftn-1 TDH RNAi.xls
- Fig.4f.LS ftn-1 Threonine.xls
- ED.Fig.1a.LS N2 Threonine.xls
- ED.Fig.1b.LS N2 Threonine.xls
- ED.Fig.1h-1j.LS N2 Threonine_High conc.xlsx
- ED.Fig.2b.LS N2 TDH RNAi.xls
- ED.Fig.2c.LS N2 TDH RNAi.xls
- ED.Fig.3a-c.LS N2 R1024. RNAi.xls
