# Supplementary material for: L-threonine promotes healthspan by expediting ferritin-dependent ferroptosis inhibition in C. elegans
Source: Nat Commun. 2022 Nov 2;13:6554. doi: 10.1038/s41467-022-34265-x (PMC9628521; doi:10.1038/s41467-022-34265-x)
Supplement: Supplementary file 4 — Source Data [file 41467_2022_34265_MOESM4_ESM.zip › ED.Fig.4d.LS eat-2 TDH RNAi.xls]

## Sheet: Sheet5
			Lifespan
Strain	treatment		mean LS (Days)±SEM	% change	maximum survival time (hours)	p value (log-rank)	n	hazard ratio (50%)			MLS	SE
	Threonine	Vehicle	21.8 ± 0.4		30		94			21.7872	100	1.99026	0.433622
		siTDH	21.2 ± 0.5	-2.6	32	0.976446	94			21.2128	97.3633	2.15199	0.468859

## Sheet: Sheet1
eat-2	Control														Kaplan - Meier 生命表
		LS(days)	survival(n)							SUM	survival rate(%)				i	days
		0			31	32	31			94	100				1	12
		2			31	32	31			94	100				2	12
		4			31	32	31			94	100				3	14
		6			31	32	31			94	100				4	14
		8			31	32	31			94	100				5	14
		10			31	32	31			94	100				6	16
		12			31	30	31			92	97.8723				7	16
		14			29	30	30			89	94.6809				8	16
		16			29	29	26			84	89.3617				9	16
		18			21	26	24			71	75.5319				10	16
		20			14	17	20			51	54.2553				11	18
		22			7	11	15			33	35.1064				12	18
		24			4	10	9			23	24.4681				13	18
		26			2	5	5			12	12.766				14	18
		28			2	2	1			5	5.31915				15	18
		30			0	0	0			0	0				16	18
															17	18
															18	18
															19	18
MLS	21.7872														20	18
SD	4.20413														21	18
SE	0.433622														22	18
max	22														23	18
															24	20
															25	20
															26	20
															27	20
															28	20
															29	20
															30	20
															31	20
															32	20
															33	20
															34	20
															35	20
															36	20
															37	20
															38	20
															39	20
															40	20
															41	20
															42	20
															43	20
															44	22
															45	22
															46	22
															47	22
															48	22
															49	22
															50	22
															51	22
															52	22
															53	22
															54	22
															55	22
															56	22
															57	22
															58	22
															59	22
															60	22
															61	22
															62	24
															63	24
															64	24
															65	24
															66	24
															67	24
															68	24
															69	24
															70	24
															71	24
															72	26
															73	26
															74	26
															75	26
															76	26
															77	26
															78	26
															79	26
															80	26
															81	26
															82	26
															83	28
															84	28
															85	28
															86	28
															87	28
															88	28
															89	28
															90	30
															91	30
															92	30
															93	30
															94	30

## Sheet: Sheet2
eat-2	Threonine														Kaplan - Meier 生命表			logrank test										hazard function
	siTDH	LS(days)	survival(n)							SUM	survival rate(%)				i	days			t(days)	A live	B live	total live	A dead	B dead	total dead	eA	eB	hazard A(%)	hazard B(%)	hazard ratio
		0			30	33	31			94	100				1	10			14	89	84	173	3	8	11	5.5	5.5	0.0326087	0.0869565	2.66667
		2			30	33	31			94	100				2	10			16	84	77	161	5	7	12	6.17341	5.82659	0.0561798	0.0833333	1.48333
		4			30	33	31			94	100				3	14			18	71	68	139	13	9	22	11.4783	10.5217	0.154762	0.116883	0.755245
		6			30	33	31			94	100				4	14			20	51	51	102	20	17	37	18.8993	18.1007	0.28169	0.25	0.8875
		8			30	33	31			94	100				5	14			22	33	30	63	18	21	39	19.5	19.5	0.352941	0.411765	1.16667
		10			30	31	31			92	97.8723				6	14			24	23	16	39	10	14	24	12.5714	11.4286	0.30303	0.466667	1.54
		12			30	31	31			92	97.8723				7	14			26	12	10	22	11	6	17	10.0256	6.97436	0.478261	0.375	0.784091
		14			26	28	30			84	89.3617				8	14			28	5	6	11	7	4	11	6	5	0.583333	0.4	0.685714
		16			22	25	30			77	81.9149				9	14			30	0	1	1	5	5	10	4.54545	5.45455	1	0.833333	0.833333
		18			20	18	30			68	72.3404				10	14
		20			12	11	28			51	54.2553				11	16
		22			5	6	19			30	31.9149				12	16
		24			2	3	11			16	17.0213				13	16
		26			2	3	5			10	10.6383				14	16
MLS	21.2128	28			1	2	3			6	6.38298				15	16
SD	4.54576	30			0	0	1			1	1.06383				16	16
SE	0.468859	32			0	0	0			0	0				17	16
max	28														18	18
															19	18			sum				89	83		89.1935	82.8065
															20	18
															21	18				χ2	0.000871736								hazard	1.04203
															22	18				p	0.976446
															23	18
															24	18
															25	18
															26	18
															27	20
															28	20
															29	20
															30	20
															31	20
															32	20
															33	20
															34	20
															35	20
															36	20
															37	20
															38	20
															39	20
															40	20
															41	20
															42	20
															43	20
															44	22
															45	22
															46	22
															47	22
															48	22
															49	22
															50	22
															51	22
															52	22
															53	22
															54	22
															55	22
															56	22
															57	22
															58	22
															59	22
															60	22
															61	22
															62	22
															63	22
															64	22
															65	24
															66	24
															67	24
															68	24
															69	24
															70	24
															71	24
															72	24
															73	24
															74	24
															75	24
															76	24
															77	24
															78	24
															79	26
															80	26
															81	26
															82	26
															83	26
															84	26
															85	28
															86	28
															87	28
															88	28
															89	30
															90	30
															91	30
															92	30
															93	30
															94	32
