# Supplementary material for: L-threonine promotes healthspan by expediting ferritin-dependent ferroptosis inhibition in C. elegans
Source: Nat Commun. 2022 Nov 2;13:6554. doi: 10.1038/s41467-022-34265-x (PMC9628521; doi:10.1038/s41467-022-34265-x)
Supplement: Supplementary file 4 — Source Data [file 41467_2022_34265_MOESM4_ESM.zip › ED.Fig.4e.LS eat-2 TDH RNAi.xls]

## Sheet: Sheet5
			Lifespan
Strain	treatment		mean LS (Days)±SEM	% change	maximum survival time (hours)	p value (log-rank)	n	hazard ratio (50%)			MLS	SE
eat-2	Threonine	Vehicle	21.4 ± 0.5		34		93			21.4194	100	2.14828	0.460147
		siTDH	20.9 ± 0.5	-2.3	34	0.428304	96			20.9167	97.6531	2.45334	0.525491

## Sheet: Sheet1
eat-2	Control														Kaplan - Meier 生命表
		LS(days)	survival(n)							SUM	survival rate(%)				i	days
		0			33	30	30			93	100				1	14
		2			33	30	30			93	100				2	14
		4			33	30	30			93	100				3	14
		6			33	30	30			93	100				4	14
		8			33	30	30			93	100				5	14
		10			33	30	30			93	100				6	16
		12			33	30	30			93	100				7	16
		14			28	30	30			88	94.6237				8	16
		16			22	28	28			78	83.871				9	16
		18			18	25	26			69	74.1935				10	16
		20			11	10	22			43	46.2366				11	16
		22			4	5	18			27	29.0323				12	16
		24			2	2	15			19	20.4301				13	16
		26			1	2	8			11	11.828				14	16
		28			1	1	4			6	6.45161				15	16
		30			0	0	3			3	3.22581				16	18
		32			0	0	1			1	1.07527				17	18
		34			0	0	0			0	0				18	18
															19	18
MLS	21.4194														20	18
SD	4.38952														21	18
SE	0.460147														22	18
max	22														23	18
															24	18
															25	20
															26	20
															27	20
															28	20
															29	20
															30	20
															31	20
															32	20
															33	20
															34	20
															35	20
															36	20
															37	20
															38	20
															39	20
															40	20
															41	20
															42	20
															43	20
															44	20
															45	20
															46	20
															47	20
															48	20
															49	20
															50	20
															51	22
															52	22
															53	22
															54	22
															55	22
															56	22
															57	22
															58	22
															59	22
															60	22
															61	22
															62	22
															63	22
															64	22
															65	22
															66	22
															67	24
															68	24
															69	24
															70	24
															71	24
															72	24
															73	24
															74	24
															75	26
															76	26
															77	26
															78	26
															79	26
															80	26
															81	26
															82	26
															83	28
															84	28
															85	28
															86	28
															87	28
															88	30
															89	30
															90	30
															91	32
															92	32
															93	34

## Sheet: Sheet2
eat-2	Threonine														Kaplan - Meier 生命表			logrank test										hazard function
	siTDH	LS(days)	survival(n)							SUM	survival rate(%)				i	days			t(days)	A live	B live	total live	A dead	B dead	total dead	eA	eB	hazard A(%)	hazard B(%)	hazard ratio
		0			31	31	34			96	100				1	14			14	88	80	168	5	16	21	10.3333	10.6667	0.0537634	0.166667	3.1
		2			31	31	34			96	100				2	14			16	78	68	146	10	12	22	11.5238	10.4762	0.113636	0.15	1.32
		4			31	31	34			96	100				3	14			18	69	59	128	9	9	18	9.61644	8.38356	0.115385	0.132353	1.14706
		6			31	31	34			96	100				4	14			20	43	46	89	26	13	39	21.0234	17.9766	0.376812	0.220339	0.584746
		8			31	31	34			96	100				5	14			22	27	32	59	16	14	30	14.4944	15.5056	0.372093	0.304348	0.817935
		10			31	31	34			96	100				6	14			24	19	20	39	8	12	20	9.15254	10.8475	0.296296	0.375	1.26562
		12			31	31	34			96	100				7	14			26	11	13	24	8	7	15	7.30769	7.69231	0.421053	0.35	0.83125
		14			22	26	32			80	83.3333				8	14			28	6	7	13	5	6	11	5.04167	5.95833	0.454545	0.461538	1.01538
		16			16	22	30			68	70.8333				9	14			30	3	6	9	3	1	4	1.84615	2.15385	0.5	0.142857	0.285714
		18			12	20	27			59	61.4583				10	14
		20			10	14	22			46	47.9167				11	14
		22			6	8	18			32	33.3333				12	14
		24			4	6	10			20	20.8333				13	14
		26			3	3	7			13	13.5417				14	14
MLS	20.9167	28			1	2	4			7	7.29167				15	14
SD	5.25491	30			1	2	3			6	6.25				16	14
SE	0.525491	32			0	0	1			1	1.04167				17	16
max	28	34			0	0	0			0	0				18	16
															19	16			sum				85	74		80.0061	78.9939
															20	16
															21	16				χ2	0.627417								hazard	1.01727
															22	16				p	0.428304
															23	16
															24	16
															25	16
															26	16
															27	16
															28	16
															29	18
															30	18
															31	18
															32	18
															33	18
															34	18
															35	18
															36	18
															37	18
															38	20
															39	20
															40	20
															41	20
															42	20
															43	20
															44	20
															45	20
															46	20
															47	20
															48	20
															49	20
															50	20
															51	22
															52	22
															53	22
															54	22
															55	22
															56	22
															57	22
															58	22
															59	22
															60	22
															61	22
															62	22
															63	22
															64	22
															65	24
															66	24
															67	24
															68	24
															69	24
															70	24
															71	24
															72	24
															73	24
															74	24
															75	24
															76	24
															77	26
															78	26
															79	26
															80	26
															81	26
															82	26
															83	26
															84	28
															85	28
															86	28
															87	28
															88	28
															89	28
															90	30
															91	32
															92	32
															93	32
															94	32
															95	32
															96	34
