# Supplementary material for: L-threonine promotes healthspan by expediting ferritin-dependent ferroptosis inhibition in C. elegans
Source: Nat Commun. 2022 Nov 2;13:6554. doi: 10.1038/s41467-022-34265-x (PMC9628521; doi:10.1038/s41467-022-34265-x)
Supplement: Supplementary file 4 — Source Data [file 41467_2022_34265_MOESM4_ESM.zip › ED.Fig.4f.LS daf-2 TDH RNAi.xls]

## Sheet: Sheet5
			Lifespan
Strain	treatment	mM	mean LS (Days)±SEM	% change	p value (log-rank)	n					MLS	SE
daf-2	Threonine	Vehicle	22.2 ± 0.5			96				22.2292	100	2.1632	0.480861
		siTDH	25.8 ± 0.6	16.2	0.000213228	96				25.8333	116.214	2.57033	0.571363

## Sheet: Sheet1
daf-2	Control														Kaplan - Meier 生命表
		LS(days)	survival(n)							SUM	survival rate(%)				i	days
		0			32	30	34			96	100				1	12
		2			32	30	34			96	100				2	14
		4			32	30	34			96	100				3	14
		6			32	30	34			96	100				4	16
		8			32	30	34			96	100				5	16
		10			32	30	34			96	100				6	16
		12			31	30	34			95	98.9583				7	16
		14			31	30	32			93	96.875				8	16
		16			26	28	31			85	88.5417				9	16
		18			21	26	28			75	78.125				10	16
		20			14	20	19			53	55.2083				11	16
		22			10	12	13			35	36.4583				12	18
		24			8	9	8			25	26.0417				13	18
		26			4	5	5			14	14.5833				14	18
		28			2	3	4			9	9.375				15	18
		30			2	1	2			5	5.20833				16	18
		32			1	0	1			2	2.08333				17	18
		34			0	0	0			0	0				18	18
															19	18
															20	18
															21	18
															22	20
															23	20
MLS	22.2292														24	20
SD	4.58712														25	20
SE	0.480861														26	20
max	34														27	20
															28	20
															29	20
															30	20
															31	20
															32	20
															33	20
															34	20
															35	20
															36	20
															37	20
															38	20
															39	20
															40	20
															41	20
															42	20
															43	20
															44	22
															45	22
															46	22
															47	22
															48	22
															49	22
															50	22
															51	22
															52	22
															53	22
															54	22
															55	22
															56	22
															57	22
															58	22
															59	22
															60	22
															61	22
															62	24
															63	24
															64	24
															65	24
															66	24
															67	24
															68	24
															69	24
															70	24
															71	24
															72	26
															73	26
															74	26
															75	26
															76	26
															77	26
															78	26
															79	26
															80	26
															81	26
															82	26
															83	28
															84	28
															85	28
															86	28
															87	28
															88	30
															89	30
															90	30
															91	30
															92	32
															93	32
															94	32
															95	34
															96	34

## Sheet: Sheet2
daf-16	Threonine														Kaplan - Meier 生命表			logrank test										hazard function
	siTDH	LS(days)	survival(n)							SUM	survival rate(%)				i	days			t(days)	A live	B live	total live	A dead	B dead	total dead	eA	eB	hazard A(%)	hazard B(%)	hazard ratio
		0			33	31	32			96	100				1	18			12	95	96	191	1	0	1	0.5	0.5	0.0104167	0	0
		2			33	31	32			96	100				2	18			14	93	96	189	2	0	2	0.994764	1.00524	0.0210526	0	0
		4			33	31	32			96	100				3	18			16	85	96	181	8	0	8	3.93651	4.06349	0.0860215	0	0
		6			33	31	32			96	100				4	18			18	75	88	163	10	8	18	8.45304	9.54696	0.117647	0.0833333	0.708333
		8			33	31	32			96	100				5	18			20	53	75	128	22	13	35	16.1043	18.8957	0.293333	0.147727	0.503616
		10			33	31	32			96	100				6	18			22	35	56	91	18	19	37	15.3203	21.6797	0.339623	0.253333	0.745926
		12			33	31	32			96	100				7	18			24	25	46	71	10	10	20	7.69231	12.3077	0.285714	0.178571	0.625
		14			33	31	32			96	100				8	18			26	14	37	51	11	9	20	7.04225	12.9577	0.44	0.195652	0.444664
		16			33	31	32			96	100				9	20			28	9	28	37	5	9	14	3.84314	10.1569	0.357143	0.243243	0.681081
		18			30	30	28			88	91.6667				10	20
		20			21	28	26			75	78.125				11	20
		22			11	22	23			56	58.3333				12	20
		24			6	20	20			46	47.9167				13	20
		26			4	17	16			37	38.5417				14	20
		28			2	12	14			28	29.1667				15	20
		30			2	10	8			20	20.8333				16	20
		32			1	5	7			13	13.5417				17	20
		34			0	3	4			7	7.29167				18	20
		36			0	2	2			4	4.16667				19	20			sum				86	68		63.3866	90.6134
		38			0	1	1			2	2.08333				20	20
		40			0	0	0			0	0				21	20				χ2	13.7108								hazard	0.236111
MLS	25.8333														22	22				p	0.000213228
SD	5.71363														23	22
SE	0.571363														24	22
max	40														25	22
															26	22
															27	22
															28	22
															29	22
															30	22
															31	22
															32	22
															33	22
															34	22
															35	22
															36	22
															37	22
															38	22
															39	22
															40	22
															41	24
															42	24
															43	24
															44	24
															45	24
															46	24
															47	24
															48	24
															49	24
															50	24
															51	26
															52	26
															53	26
															54	26
															55	26
															56	26
															57	26
															58	26
															59	26
															60	28
															61	28
															62	28
															63	28
															64	28
															65	28
															66	28
															67	28
															68	28
															69	30
															70	30
															71	30
															72	30
															73	30
															74	30
															75	30
															76	30
															77	32
															78	32
															79	32
															80	32
															81	32
															82	32
															83	32
															84	34
															85	34
															86	34
															87	34
															88	34
															89	34
															90	36
															91	36
															92	36
															93	38
															94	38
															95	40
															96	40
