# Supplementary material for: L-threonine promotes healthspan by expediting ferritin-dependent ferroptosis inhibition in C. elegans
Source: Nat Commun. 2022 Nov 2;13:6554. doi: 10.1038/s41467-022-34265-x (PMC9628521; doi:10.1038/s41467-022-34265-x)
Supplement: Supplementary file 4 — Source Data [file 41467_2022_34265_MOESM4_ESM.zip › ED.Fig.4g.LS daf-2 TDH RNAi.xls]

## Sheet: Sheet5
			Lifespan
Strain	treatment	mM	mean LS (Days)±SEM	% change	p value (log-rank)	n					MLS	SE
daf-2	Threonine	Vehicle	22.3 ± 0.5			95				22.2526	100	2.25083	0.500869
		siTDH	25.5 ± 0.6	14.6	0.00222086	102				25.5098	114.637	2.50227	0.55682

## Sheet: Sheet1
daf-2	Control														Kaplan - Meier 生命表
		LS(days)	survival(n)							SUM	survival rate(%)				i	days
		0			31	32	32			95	100				1	14
		2			31	32	32			95	100				2	14
		4			31	32	32			95	100				3	14
		6			31	32	32			95	100				4	14
		8			31	32	32			95	100				5	14
		10			31	32	32			95	100				6	16
		12			31	32	32			95	100				7	16
		14			27	31	32			90	94.7368				8	16
		16			21	29	32			82	86.3158				9	16
		18			14	28	31			73	76.8421				10	16
		20			10	19	26			55	57.8947				11	16
		22			5	10	19			34	35.7895				12	16
		24			3	4	16			23	24.2105				13	16
		26			3	2	12			17	17.8947				14	18
		28			3	2	6			11	11.5789				15	18
		30			1	1	3			5	5.26316				16	18
		32			0	1	1			2	2.10526				17	18
		34			0	0	0			0	0				18	18
															19	18
															20	18
															21	18
															22	18
															23	20
MLS	22.2526														24	20
SD	4.77798														25	20
SE	0.500869														26	20
max	34														27	20
															28	20
															29	20
															30	20
															31	20
															32	20
															33	20
															34	20
															35	20
															36	20
															37	20
															38	20
															39	20
															40	20
															41	22
															42	22
															43	22
															44	22
															45	22
															46	22
															47	22
															48	22
															49	22
															50	22
															51	22
															52	22
															53	22
															54	22
															55	22
															56	22
															57	22
															58	22
															59	22
															60	22
															61	22
															62	24
															63	24
															64	24
															65	24
															66	24
															67	24
															68	24
															69	24
															70	24
															71	24
															72	24
															73	26
															74	26
															75	26
															76	26
															77	26
															78	26
															79	28
															80	28
															81	28
															82	28
															83	28
															84	28
															85	30
															86	30
															87	30
															88	30
															89	30
															90	30
															91	32
															92	32
															93	32
															94	34
															95	34

## Sheet: Sheet2
daf-16	Threonine														Kaplan - Meier 生命表			logrank test										hazard function
	siTDH	LS(days)	survival(n)							SUM	survival rate(%)				i	days			t(days)	A live	B live	total live	A dead	B dead	total dead	eA	eB	hazard A(%)	hazard B(%)	hazard ratio
		0			31	36	35			102	100				1	18			12	95	102	197	0	0	0	0	0	0	0	#DIV/0!
		2			31	36	35			102	100				2	18			14	90	102	192	5	0	5	2.41117	2.58883	0.0526316	0	0
		4			31	36	35			102	100				3	18			16	82	102	184	8	0	8	3.75	4.25	0.0888889	0	0
		6			31	36	35			102	100				4	18			18	73	94	167	9	8	17	7.57609	9.42391	0.109756	0.0784314	0.714597
		8			31	36	35			102	100				5	18			20	55	81	136	18	13	31	13.5509	17.4491	0.246575	0.138298	0.560875
		10			31	36	35			102	100				6	18			22	34	60	94	21	21	42	16.9853	25.0147	0.381818	0.259259	0.679012
		12			31	36	35			102	100				7	18			24	23	46	69	11	14	25	9.04255	15.9574	0.323529	0.233333	0.721212
		14			31	36	35			102	100				8	18			26	17	31	48	6	15	21	7	14	0.26087	0.326087	1.25
		16			31	36	35			102	100				9	20			28	11	24	35	6	7	13	4.60417	8.39583	0.352941	0.225806	0.639785
		18			26	34	34			94	92.1569				10	20
		20			20	30	31			81	79.4118				11	20
		22			12	26	22			60	58.8235				12	20
		24			8	16	22			46	45.098				13	20
		26			3	12	16			31	30.3922				14	20
		28			3	8	13			24	23.5294				15	20
		30			3	7	8			18	17.6471				16	20
		32			1	4	8			13	12.7451				17	20
		34			1	4	4			9	8.82353				18	20
		36			1	2	2			5	4.90196				19	20			sum				84	78		64.9202	97.0798
		38			0	1	1			2	1.96078				20	20
		40			0	0	0			0	0				21	20				χ2	9.35741								hazard	0.238199
MLS	25.5098														22	22				p	0.00222086
SD	5.5682														23	22
SE	0.55682														24	22
max	40														25	22
															26	22
															27	22
															28	22
															29	22
															30	22
															31	22
															32	22
															33	22
															34	22
															35	22
															36	22
															37	22
															38	22
															39	22
															40	22
															41	22
															42	22
															43	24
															44	24
															45	24
															46	24
															47	24
															48	24
															49	24
															50	24
															51	24
															52	24
															53	24
															54	24
															55	24
															56	24
															57	26
															58	26
															59	26
															60	26
															61	26
															62	26
															63	26
															64	26
															65	26
															66	26
															67	26
															68	26
															69	26
															70	26
															71	26
															72	28
															73	28
															74	28
															75	28
															76	28
															77	28
															78	28
															79	30
															80	30
															81	30
															82	30
															83	30
															84	30
															85	32
															86	32
															87	32
															88	32
															89	32
															90	34
															91	34
															92	34
															93	34
															94	36
															95	36
															96	36
															97	36
															98	38
															99	38
															100	38
															101	40
															102	40
