# Supplementary material for: L-threonine promotes healthspan by expediting ferritin-dependent ferroptosis inhibition in C. elegans
Source: Nat Commun. 2022 Nov 2;13:6554. doi: 10.1038/s41467-022-34265-x (PMC9628521; doi:10.1038/s41467-022-34265-x)
Supplement: Supplementary file 4 — Source Data [file 41467_2022_34265_MOESM4_ESM.zip › ED.Fig.4h.LS daf-16 TDH RNAi.xls]

## Sheet: Sheet5
			Lifespan
Strain	treatment		mean LS (Days)±SEM	% change	maximum survival time (hours)	p value (log-rank)	n	hazard ratio (50%)			MLS	SE
daf-16	Threonine	Vehicle	12.9 ± 0.3				97			12.9278	100	2.58614	0.334333
		siTDH	13.5 ± 0.3	4.5		0.363824	95			13.5158	104.548	2.65778	0.343593

## Sheet: Sheet1
daf-16	Control														Kaplan - Meier 生命表
		LS(days)	survival(n)							SUM	survival rate(%)				i	days
		0			32	34	31			97	100				1	8
		2			32	34	31			97	100				2	8
		4			32	34	31			97	100				3	8
		6			32	34	31			97	100				4	8
		8			23	30	29			82	84.5361				5	8
		10			16	28	27			71	73.1959				6	8
		12			10	22	17			49	50.5155				7	8
		14			6	11	7			24	24.7423				8	8
		16			2	4	3			9	9.27835				9	8
		18			2	1	1			4	4.12371				10	8
		20			0	0	0			0	0				11	8
															12	8
															13	8
															14	8
															15	8
															16	10
															17	10
															18	10
															19	10
MLS	12.9278														20	10
SD	3.18933														21	10
SE	0.334333														22	10
max	22														23	10
															24	10
															25	10
															26	10
															27	12
															28	12
															29	12
															30	12
															31	12
															32	12
															33	12
															34	12
															35	12
															36	12
															37	12
															38	12
															39	12
															40	12
															41	12
															42	12
															43	12
															44	12
															45	12
															46	12
															47	12
															48	12
															49	14
															50	14
															51	14
															52	14
															53	14
															54	14
															55	14
															56	14
															57	14
															58	14
															59	14
															60	14
															61	14
															62	14
															63	14
															64	14
															65	14
															66	14
															67	14
															68	14
															69	14
															70	14
															71	14
															72	14
															73	14
															74	16
															75	16
															76	16
															77	16
															78	16
															79	16
															80	16
															81	16
															82	16
															83	16
															84	16
															85	16
															86	16
															87	16
															88	16
															89	18
															90	18
															91	18
															92	18
															93	18
															94	20
															95	20
															96	20
															97	20

## Sheet: Sheet2
daf-16	Threonine														Kaplan - Meier 生命表			logrank test										hazard function
	2 mM	LS(days)	survival(n)							SUM	survival rate(%)				i	days			t(days)	A live	B live	total live	A dead	B dead	total dead	eA	eB	hazard A(%)	hazard B(%)	hazard ratio
		0			32	31	32			95	100				1	8			8	82	84	166	15	11	26	13.1354	12.8646	0.154639	0.115789	0.748772
		2			32	31	32			95	100				2	8			10	71	71	142	11	13	24	11.8554	12.1446	0.134146	0.154762	1.15368
		4			32	31	32			95	100				3	8			12	49	56	105	22	15	37	18.5	18.5	0.309859	0.211268	0.681818
		6			32	31	32			95	100				4	8			14	24	30	54	25	26	51	23.8	27.2	0.510204	0.464286	0.91
		8			26	28	30			84	88.4211				5	8			16	9	11	20	15	19	34	15.1111	18.8889	0.625	0.633333	1.01333
		10			21	27	23			71	74.7368				6	8			18	4	8	12	5	3	8	3.6	4.4	0.555556	0.272727	0.490909
		12			14	25	17			56	58.9474				7	8			20	0	2	2	4	6	10	3.33333	6.66667	1	0.75	0.75
		14			6	12	12			30	31.5789				8	8
		16			2	5	4			11	11.5789				9	8
		18			2	3	3			8	8.42105				10	8
		20			0	1	1			2	2.10526				11	8
		22			0	0	0			0	0				12	10
															13	10
															14	10
MLS	13.5158														15	10
SD	3.43593														16	10
SE	0.343593														17	10
max	28														18	10
															19	10			sum				82	82		76.1999	87.8001
															20	10
															21	10				χ2	0.824652								hazard	0.915166
															22	10				p	0.363824
															23	10
															24	10
															25	12
															26	12
															27	12
															28	12
															29	12
															30	12
															31	12
															32	12
															33	12
															34	12
															35	12
															36	12
															37	12
															38	12
															39	12
															40	14
															41	14
															42	14
															43	14
															44	14
															45	14
															46	14
															47	14
															48	14
															49	14
															50	14
															51	14
															52	14
															53	14
															54	14
															55	14
															56	14
															57	14
															58	14
															59	14
															60	14
															61	14
															62	14
															63	14
															64	14
															65	14
															66	16
															67	16
															68	16
															69	16
															70	16
															71	16
															72	16
															73	16
															74	16
															75	16
															76	16
															77	16
															78	16
															79	16
															80	16
															81	16
															82	16
															83	16
															84	16
															85	18
															86	18
															87	18
															88	20
															89	20
															90	20
															91	20
															92	20
															93	20
															94	22
															95	22
