# Supplementary material for: L-threonine promotes healthspan by expediting ferritin-dependent ferroptosis inhibition in C. elegans
Source: Nat Commun. 2022 Nov 2;13:6554. doi: 10.1038/s41467-022-34265-x (PMC9628521; doi:10.1038/s41467-022-34265-x)
Supplement: Supplementary file 4 — Source Data [file 41467_2022_34265_MOESM4_ESM.zip › ED.Fig.4i.LS daf-16 TDH RNAi.xls]

## Sheet: Sheet5
			Lifespan
Strain	treatment		mean LS (Days)±SEM	% change	maximum survival time (hours)	p value (log-rank)	n	hazard ratio (50%)			MLS	SE
daf-16	Threonine	Vehicle	12.8 ± 0.3				93			12.7527	100	2.63215	0.33567
		siTDH	12.8 ± 0.3	0.6		0.792782	92			12.8261	100.576	2.632	0.33565

## Sheet: Sheet1
daf-16	Control														Kaplan - Meier 生命表
		LS(days)	survival(n)							SUM	survival rate(%)				i	days
		0			30	31	32			93	100				1	6
		2			30	31	32			93	100				2	8
		4			30	31	32			93	100				3	8
		6			30	30	32			92	98.9247				4	8
		8			24	26	30			80	86.0215				5	8
		10			19	22	24			65	69.8925				6	8
		12			9	12	22			43	46.2366				7	8
		14			5	6	11			22	23.6559				8	8
		16			1	3	4			8	8.60215				9	8
		18			1	1	2			4	4.30108				10	8
		20			0	0	0			0	0				11	8
															12	8
															13	8
															14	10
															15	10
															16	10
															17	10
															18	10
															19	10
MLS	12.7527														20	10
SD	3.20209														21	10
SE	0.33567														22	10
max	22														23	10
															24	10
															25	10
															26	10
															27	10
															28	10
															29	12
															30	12
															31	12
															32	12
															33	12
															34	12
															35	12
															36	12
															37	12
															38	12
															39	12
															40	12
															41	12
															42	12
															43	12
															44	12
															45	12
															46	12
															47	12
															48	12
															49	12
															50	12
															51	14
															52	14
															53	14
															54	14
															55	14
															56	14
															57	14
															58	14
															59	14
															60	14
															61	14
															62	14
															63	14
															64	14
															65	14
															66	14
															67	14
															68	14
															69	14
															70	14
															71	14
															72	16
															73	16
															74	16
															75	16
															76	16
															77	16
															78	16
															79	16
															80	16
															81	16
															82	16
															83	16
															84	16
															85	16
															86	18
															87	18
															88	18
															89	18
															90	20
															91	20
															92	20
															93	20

## Sheet: Sheet2
daf-16	Threonine														Kaplan - Meier 生命表			logrank test										hazard function
	2 mM	LS(days)	survival(n)							SUM	survival rate(%)				i	days			t(days)	A live	B live	total live	A dead	B dead	total dead	eA	eB	hazard A(%)	hazard B(%)	hazard ratio
		0			31	30	31			92	100				1	6			8	80	79	159	12	12	24	12.0656	11.9344	0.130435	0.131868	1.01099
		2			31	30	31			92	100				2	8			10	65	63	128	15	16	31	15.5975	15.4025	0.1875	0.202532	1.08017
		4			31	30	31			92	100				3	8			12	43	44	87	22	19	41	20.8203	20.1797	0.338462	0.301587	0.891053
		6			30	30	31			91	98.913				4	8			14	22	23	45	21	21	42	20.7586	21.2414	0.488372	0.477273	0.977273
		8			26	25	28			79	85.8696				5	8			16	8	8	16	14	15	29	14.1778	14.8222	0.636364	0.652174	1.02484
		10			18	22	23			63	68.4783				6	8			18	4	4	8	4	4	8	4	4	0.5	0.5	1
		12			8	16	20			44	47.8261				7	8			20	0	2	2	4	2	6	3	3	1	0.5	0.5
		14			5	6	12			23	25				8	8
		16			2	3	3			8	8.69565				9	8
		18			1	2	1			4	4.34783				10	8
		20			0	1	1			2	2.17391				11	8
		22			0	0	0			0	0				12	8
															13	8
															14	10
MLS	12.8261														15	10
SD	3.3565														16	10
SE	0.33565														17	10
max	28														18	10
															19	10			sum				80	77		78.3542	78.6458
															20	10
															21	10				χ2	0.069011								hazard	0.982832
															22	10				p	0.792782
															23	10
															24	10
															25	10
															26	10
															27	10
															28	10
															29	10
															30	12
															31	12
															32	12
															33	12
															34	12
															35	12
															36	12
															37	12
															38	12
															39	12
															40	12
															41	12
															42	12
															43	12
															44	12
															45	12
															46	12
															47	12
															48	12
															49	14
															50	14
															51	14
															52	14
															53	14
															54	14
															55	14
															56	14
															57	14
															58	14
															59	14
															60	14
															61	14
															62	14
															63	14
															64	14
															65	14
															66	14
															67	14
															68	14
															69	14
															70	16
															71	16
															72	16
															73	16
															74	16
															75	16
															76	16
															77	16
															78	16
															79	16
															80	16
															81	16
															82	16
															83	16
															84	16
															85	18
															86	18
															87	18
															88	18
															89	20
															90	20
															91	22
															92	22
