# Supplementary material for: L-threonine promotes healthspan by expediting ferritin-dependent ferroptosis inhibition in C. elegans
Source: Nat Commun. 2022 Nov 2;13:6554. doi: 10.1038/s41467-022-34265-x (PMC9628521; doi:10.1038/s41467-022-34265-x)
Supplement: Supplementary file 4 — Source Data [file 41467_2022_34265_MOESM4_ESM.zip › ED.Fig.5a.LS eat-2 Threonine.xls]

## Sheet: Sheet5
			Lifespan
Strain	treatment		mean LS (Days)±SEM	% change	maximum survival time (hours)	p value (log-rank)	n	hazard ratio (50%)			MLS	SE
eat-2	Threonine	Vehicle	21.3 ± 0.4		30		91			21.2747	100	1.65891	0.352928
		100 μM	21.1 ± 0.4	-0.7	30	0.828832	91	0.93		21.1209	99.2769	1.68289	0.35803
		200 μM	20.4 ± 0.3	-4	28	0.195264	88	1.23		20.4318	96.038	1.46695	0.31209
		400 μM	20.7 ± 0.4	-2.9	30	0.917316	88	0.98		20.6591	97.1063	1.93211	0.41105

## Sheet: Sheet1
eat-2	Control														Kaplan - Meier 生命表
		LS(days)	survival(n)							SUM	survival rate(%)				i	days
		0			30	31	30			91	100				1	10
		2			30	31	30			91	100				2	16
		4			30	31	30			91	100				3	16
		6			30	31	30			91	100				4	16
		8			30	31	30			91	100				5	18
		10			30	30	30			90	98.9011				6	18
		12			30	30	30			90	98.9011				7	18
		14			30	30	30			90	98.9011				8	18
		16			28	29	30			87	95.6044				9	18
		18			22	21	22			65	71.4286				10	18
		20			17	15	14			46	50.5495				11	18
		22			11	8	7			26	28.5714				12	18
		24			6	4	3			13	14.2857				13	18
		26			2	2	1			5	5.49451				14	18
		28			0	0	1			1	1.0989				15	18
		30			0	0	0			0	0				16	18
															17	18
															18	18
															19	18
MLS	21.2747														20	18
SD	3.36672														21	18
SE	0.352928														22	18
max	22														23	18
															24	18
															25	18
															26	18
															27	20
															28	20
															29	20
															30	20
															31	20
															32	20
															33	20
															34	20
															35	20
															36	20
															37	20
															38	20
															39	20
															40	20
															41	20
															42	20
															43	20
															44	20
															45	20
															46	22
															47	22
															48	22
															49	22
															50	22
															51	22
															52	22
															53	22
															54	22
															55	22
															56	22
															57	22
															58	22
															59	22
															60	22
															61	22
															62	22
															63	22
															64	22
															65	22
															66	24
															67	24
															68	24
															69	24
															70	24
															71	24
															72	24
															73	24
															74	24
															75	24
															76	24
															77	24
															78	24
															79	26
															80	26
															81	26
															82	26
															83	26
															84	26
															85	26
															86	26
															87	28
															88	28
															89	28
															90	28
															91	30

## Sheet: Sheet2
eat-2	Threonine														Kaplan - Meier 生命表			logrank test										hazard function
	2 mM	LS(days)	survival(n)							SUM	survival rate(%)				i	days			t(days)	A live	B live	total live	A dead	B dead	total dead	eA	eB	hazard A(%)	hazard B(%)	hazard ratio
		0			31	30	30			91	100				1	8			16	87	83	170	3	4	7	3.55932	3.44068	0.0333333	0.045977	1.37931
		2			31	30	30			91	100				2	12			18	65	68	133	22	15	37	18.9353	18.0647	0.252874	0.180723	0.714677
		4			31	30	30			91	100				3	14			20	46	49	95	19	19	38	18.5714	19.4286	0.292308	0.279412	0.955882
		6			31	30	30			91	100				4	14			22	26	25	51	20	24	44	21.3053	22.6947	0.434783	0.489796	1.12653
		8			31	30	29			90	98.9011				5	16			24	13	11	24	13	14	27	13.7647	13.2353	0.5	0.56	1.12
		10			31	30	29			90	98.9011				6	16			26	5	4	9	8	7	15	8.125	6.875	0.615385	0.636364	1.03409
		12			30	30	29			89	97.8022				7	16			28	1	1	2	4	3	7	3.88889	3.11111	0.8	0.75	0.9375
		14			28	30	29			87	95.6044				8	16			30	0	0	0	1	1	2	1	1	1	1	1
		16			28	28	27			83	91.2088				9	18
		18			26	22	20			68	74.7253				10	18
		20			20	14	15			49	53.8462				11	18
		22			12	6	7			25	27.4725				12	18
		24			6	2	3			11	12.0879				13	18
		26			4	0	0			4	4.3956				14	18
MLS	21.1209	28			1	0	0			1	1.0989				15	18
SD	3.5803	30			0	0	0			0	0				16	18
SE	0.35803														17	18
max	28														18	18
															19	18			sum				87	83		85.5906	84.4094
															20	18
															21	18				χ2	0.0467426								hazard	0.932363
															22	18				p	0.828832
															23	18
															24	20
															25	20
															26	20
															27	20
															28	20
															29	20
															30	20
															31	20
															32	20
															33	20
															34	20
															35	20
															36	20
															37	20
															38	20
															39	20
															40	20
															41	20
															42	20
															43	22
															44	22
															45	22
															46	22
															47	22
															48	22
															49	22
															50	22
															51	22
															52	22
															53	22
															54	22
															55	22
															56	22
															57	22
															58	22
															59	22
															60	22
															61	22
															62	22
															63	22
															64	22
															65	22
															66	22
															67	24
															68	24
															69	24
															70	24
															71	24
															72	24
															73	24
															74	24
															75	24
															76	24
															77	24
															78	24
															79	24
															80	24
															81	26
															82	26
															83	26
															84	26
															85	26
															86	26
															87	26
															88	28
															89	28
															90	28
															91	30

## Sheet: Sheet3
eat-2	Threonine														Kaplan - Meier 生命表			logrank test										hazard function
	4 mM	LS(days)	survival(n)							SUM	survival rate(%)				i	days			t(days)	A live	B live	total live	A dead	B dead	total dead	eA	eB	hazard A(%)	hazard B(%)	hazard ratio
		0			29	30	29			88	100				1	12			16	87	81	168	3	6	9	4.57627	4.42373	0.0333333	0.0689655	2.06897
		2			29	30	29			88	100				2	16			18	65	55	120	22	26	48	24.8571	23.1429	0.252874	0.320988	1.26936
		4			29	30	29			88	100				3	16			20	46	35	81	19	20	39	21.125	17.875	0.292308	0.363636	1.24402
		6			29	30	29			88	100				4	16			22	26	17	43	20	18	38	21.5802	16.4198	0.434783	0.514286	1.18286
		8			29	30	29			88	100				5	16			24	13	8	21	13	9	22	13.3023	8.69767	0.5	0.529412	1.05882
		10			29	30	29			88	100				6	16			26	5	1	6	8	7	15	9.28571	5.71429	0.615385	0.875	1.42188
		12			29	30	28			87	98.8636				7	16			28	1	0	1	4	1	5	4.16667	0.833333	0.8	1	1.25
		14			29	30	28			87	98.8636				8	18			30	0	0	0	1	0	1	1	0	1	#DIV/0!	#DIV/0!
		16			27	28	26			81	92.0455				9	18
		18			19	20	16			55	62.5				10	18
		20			12	13	10			35	39.7727				11	18
		22			6	7	4			17	19.3182				12	18
		24			3	4	1			8	9.09091				13	18
		26			0	1	0			1	1.13636				14	18
		28			0	0	0			0	0				15	18
MLS	20.4318														16	18
SD	2.99346														17	18
SE	0.31209														18	18
max	28														19	18			sum				87	81		95.3171	72.6829
															20	18
															21	18				χ2	1.67745								hazard	1.23208
															22	18				p	0.195264
															23	18
															24	18
															25	18
															26	18
															27	18
															28	18
															29	18
															30	18
															31	18
															32	18
															33	18
															34	20
															35	20
															36	20
															37	20
															38	20
															39	20
															40	20
															41	20
															42	20
															43	20
															44	20
															45	20
															46	20
															47	20
															48	20
															49	20
															50	20
															51	20
															52	20
															53	20
															54	22
															55	22
															56	22
															57	22
															58	22
															59	22
															60	22
															61	22
															62	22
															63	22
															64	22
															65	22
															66	22
															67	22
															68	22
															69	22
															70	22
															71	22
															72	24
															73	24
															74	24
															75	24
															76	24
															77	24
															78	24
															79	24
															80	24
															81	26
															82	26
															83	26
															84	26
															85	26
															86	26
															87	26
															88	28

## Sheet: Sheet4
eat-2	Threonine														Kaplan - Meier 生命表			logrank test										hazard function
	8 mM	LS(days)	survival(n)							SUM	survival rate(%)				i	days			t(days)	A live	B live	total live	A dead	B dead	total dead	eA	eB	hazard A(%)	hazard B(%)	hazard ratio
		0			29	29	30			88	100				1	8			16	87	77	164	3	4	7	3.68421	3.31579	0.0333333	0.0493827	1.48148
		2			29	29	30			88	100				2	10			18	65	62	127	22	15	37	19.628	17.372	0.252874	0.194805	0.770366
		4			29	29	30			88	100				3	12			20	46	41	87	19	21	40	20.4724	19.5276	0.292308	0.33871	1.15874
		6			29	29	30			88	100				4	12			22	26	23	49	20	18	38	20.092	17.908	0.434783	0.439024	1.00976
		8			29	29	29			87	98.8636				5	14			24	13	10	23	13	13	26	13.7959	12.2041	0.5	0.565217	1.13043
		10			29	29	28			86	97.7273				6	14			26	5	5	10	8	5	13	7.34783	5.65217	0.615385	0.5	0.8125
		12			28	28	28			84	95.4545				7	14			28	1	1	2	4	4	8	4	4	0.8	0.8	1
		14			27	28	26			81	92.0455				8	16			30	0	0	0	1	1	2	1	1	1	1	1
		16			25	26	26			77	87.5				9	16
		18			20	20	22			62	70.4545				10	16
		20			11	12	18			41	46.5909				11	16
		22			5	7	11			23	26.1364				12	18
		24			2	3	5			10	11.3636				13	18
		26			1	2	2			5	5.68182				14	18
		28			0	0	1			1	1.13636				15	18
		30			0	0	0			0	0				16	18
MLS	20.6591														17	18
SD	3.98528														18	18
SE	0.41105														19	18			sum				87	77		86.3362	77.6638
max	24														20	18
															21	18				χ2	0.0107776								hazard	0.979622
															22	18				p	0.917316
															23	18
															24	18
															25	18
															26	18
															27	20
															28	20
															29	20
															30	20
															31	20
															32	20
															33	20
															34	20
															35	20
															36	20
															37	20
															38	20
															39	20
															40	20
															41	20
															42	20
															43	20
															44	20
															45	20
															46	20
															47	20
															48	22
															49	22
															50	22
															51	22
															52	22
															53	22
															54	22
															55	22
															56	22
															57	22
															58	22
															59	22
															60	22
															61	22
															62	22
															63	22
															64	22
															65	22
															66	24
															67	24
															68	24
															69	24
															70	24
															71	24
															72	24
															73	24
															74	24
															75	24
															76	24
															77	24
															78	24
															79	26
															80	26
															81	26
															82	26
															83	26
															84	28
															85	28
															86	28
															87	28
															88	30
