# Supplementary material for: L-threonine promotes healthspan by expediting ferritin-dependent ferroptosis inhibition in C. elegans
Source: Nat Commun. 2022 Nov 2;13:6554. doi: 10.1038/s41467-022-34265-x (PMC9628521; doi:10.1038/s41467-022-34265-x)
Supplement: Supplementary file 4 — Source Data [file 41467_2022_34265_MOESM4_ESM.zip › ED.Fig.5b.LS eat-2 Threonine.xls]

## Sheet: Sheet5
			Lifespan
Strain	treatment		mean LS (Days)±SEM	% change	maximum survival time (hours)	p value (log-rank)	n	hazard ratio (50%)			MLS	SE
eat-2	Threonine	Vehicle	21.0 ± 0.3		30		98			21.0204	100	1.70811	0.359052
		100 μM	21.2 ± 0.4	0.8	30	0.475889	91			21.1868	100.792	1.73699	0.365122
		200 μM	20.4 ± 0.3	-2.8	28	0.347988	94			20.4043	97.0688	1.5639	0.328738
		400 μM	20.5 ± 0.4	-2.3	30	0.696269	97			20.5361	97.6959	1.8712	0.393335

## Sheet: Sheet1
eat-2	Control														Kaplan - Meier 生命表
		LS(days)	survival(n)							SUM	survival rate(%)				i	days
		0			33	33	32			98	100				1	12
		2			33	33	32			98	100				2	12
		4			33	33	32			98	100				3	14
		6			33	33	32			98	100				4	14
		8			33	33	32			98	100				5	14
		10			33	33	32			98	100				6	16
		12			32	33	31			96	97.9592				7	18
		14			32	31	30			93	94.898				8	18
		16			32	30	30			92	93.8776				9	18
		18			22	25	23			70	71.4286				10	18
		20			14	22	12			48	48.9796				11	18
		22			8	12	6			26	26.5306				12	18
		24			4	5	2			11	11.2245				13	18
		26			3	1	1			5	5.10204				14	18
		28			1	0	0			1	1.02041				15	18
		30			0	0	0			0	0				16	18
															17	18
															18	18
															19	18
MLS	21.0204														20	18
SD	3.42513														21	18
SE	0.359052														22	18
max	22														23	18
															24	18
															25	18
															26	18
															27	18
															28	18
															29	20
															30	20
															31	20
															32	20
															33	20
															34	20
															35	20
															36	20
															37	20
															38	20
															39	20
															40	20
															41	20
															42	20
															43	20
															44	20
															45	20
															46	20
															47	20
															48	20
															49	20
															50	20
															51	22
															52	22
															53	22
															54	22
															55	22
															56	22
															57	22
															58	22
															59	22
															60	22
															61	22
															62	22
															63	22
															64	22
															65	22
															66	22
															67	22
															68	22
															69	22
															70	22
															71	22
															72	22
															73	24
															74	24
															75	24
															76	24
															77	24
															78	24
															79	24
															80	24
															81	24
															82	24
															83	24
															84	24
															85	24
															86	24
															87	24
															88	26
															89	26
															90	26
															91	26
															92	26
															93	26
															94	28
															95	28
															96	28
															97	28
															98	30

## Sheet: Sheet2
eat-2	Threonine														Kaplan - Meier 生命表			logrank test										hazard function
	100	LS(days)	survival(n)							SUM	survival rate(%)				i	days			t(days)	A live	B live	total live	A dead	B dead	total dead	eA	eB	hazard A(%)	hazard B(%)	hazard ratio
		0			30	31	30			91	100				1	12			16	92	82	174	1	4	5	2.59777	2.40223	0.0107527	0.0465116	4.32558
		2			30	31	30			91	100				2	12			18	70	65	135	22	17	39	20.6207	18.3793	0.23913	0.207317	0.866962
		4			30	31	30			91	100				3	14			20	48	51	99	22	14	36	18.6667	17.3333	0.314286	0.215385	0.685315
		6			30	31	30			91	100				4	14			22	26	27	53	22	24	46	22.303	23.697	0.458333	0.470588	1.02674
		8			30	31	30			91	100				5	14			24	11	11	22	15	16	31	15.2075	15.7925	0.576923	0.592593	1.02716
		10			30	31	30			91	100				6	16			26	5	5	10	6	6	12	6	6	0.545455	0.545455	1
		12			30	29	30			89	97.8022				7	16			28	1	2	3	4	3	7	3.5	3.5	0.8	0.6	0.75
		14			28	28	30			86	94.5055				8	16			30	0	0	0	1	2	3	1	2	1	1	1
		16			27	26	29			82	90.1099				9	16
		18			22	21	22			65	71.4286				10	18
		20			18	16	17			51	56.044				11	18
		22			8	8	11			27	29.6703				12	18
		24			4	3	4			11	12.0879				13	18
		26			1	2	2			5	5.49451				14	18
MLS	21.1868	28			1	0	1			2	2.1978				15	18
SD	3.65122	30			0	0	0			0	0				16	18
SE	0.365122														17	18
max	28														18	18
															19	18			sum				92	82		87.2979	86.7021
															20	18
															21	18				χ2	0.508269								hazard	0.859672
															22	18				p	0.475889
															23	18
															24	18
															25	18
															26	18
															27	20
															28	20
															29	20
															30	20
															31	20
															32	20
															33	20
															34	20
															35	20
															36	20
															37	20
															38	20
															39	20
															40	20
															41	22
															42	22
															43	22
															44	22
															45	22
															46	22
															47	22
															48	22
															49	22
															50	22
															51	22
															52	22
															53	22
															54	22
															55	22
															56	22
															57	22
															58	22
															59	22
															60	22
															61	22
															62	22
															63	22
															64	22
															65	24
															66	24
															67	24
															68	24
															69	24
															70	24
															71	24
															72	24
															73	24
															74	24
															75	24
															76	24
															77	24
															78	24
															79	24
															80	24
															81	26
															82	26
															83	26
															84	26
															85	26
															86	26
															87	28
															88	28
															89	28
															90	30
															91	30

## Sheet: Sheet3
eat-2	Threonine														Kaplan - Meier 生命表			logrank test										hazard function
	200	LS(days)	survival(n)							SUM	survival rate(%)				i	days			t(days)	A live	B live	total live	A dead	B dead	total dead	eA	eB	hazard A(%)	hazard B(%)	hazard ratio
		0			33	31	30			94	100				1	12			16	92	85	177	1	7	8	4.02162	3.97838	0.0107527	0.076087	7.07609
		2			33	31	30			94	100				2	14			18	70	62	132	22	23	45	23.3898	21.6102	0.23913	0.270588	1.13155
		4			33	31	30			94	100				3	16			20	48	31	79	22	31	53	28.1061	24.8939	0.314286	0.5	1.59091
		6			33	31	30			94	100				4	16			22	26	19	45	22	12	34	20.6582	13.3418	0.458333	0.387097	0.844575
		8			33	31	30			94	100				5	16			24	11	10	21	15	9	24	13.8667	10.1333	0.576923	0.473684	0.821053
		10			33	31	30			94	100				6	16			26	5	3	8	6	7	13	6.80952	6.19048	0.545455	0.7	1.28333
		12			32	31	30			93	98.9362				7	16			28	1	0	1	4	3	7	4.375	2.625	0.8	1	1.25
		14			32	30	30			92	97.8723				8	16			30	0	0	0	1	0	1	1	0	1	#DIV/0!	#DIV/0!
		16			31	29	25			85	90.4255				9	16
		18			22	26	14			62	65.9574				10	18
		20			16	11	4			31	32.9787				11	18
		22			12	5	2			19	20.2128				12	18
		24			5	5	0			10	10.6383				13	18
		26			1	2	0			3	3.19149				14	18
		28			0	0	0			0	0				15	18
MLS	20.4043														16	18
SD	3.15315														17	18
SE	0.328738														18	18
max	28														19	18			sum				92	85		98.2053	78.7947
															20	18
															21	18				χ2	0.880782								hazard	1.18901
															22	18				p	0.347988
															23	18
															24	18
															25	18
															26	18
															27	18
															28	18
															29	18
															30	18
															31	18
															32	18
															33	20
															34	20
															35	20
															36	20
															37	20
															38	20
															39	20
															40	20
															41	20
															42	20
															43	20
															44	20
															45	20
															46	20
															47	20
															48	20
															49	20
															50	20
															51	20
															52	20
															53	20
															54	20
															55	20
															56	20
															57	20
															58	20
															59	20
															60	20
															61	20
															62	20
															63	20
															64	22
															65	22
															66	22
															67	22
															68	22
															69	22
															70	22
															71	22
															72	22
															73	22
															74	22
															75	22
															76	24
															77	24
															78	24
															79	24
															80	24
															81	24
															82	24
															83	24
															84	24
															85	26
															86	26
															87	26
															88	26
															89	26
															90	26
															91	26
															92	28
															93	28
															94	28

## Sheet: Sheet4
eat-2	Threonine														Kaplan - Meier 生命表			logrank test										hazard function
	400	LS(days)	survival(n)							SUM	survival rate(%)				i	days			t(days)	A live	B live	total live	A dead	B dead	total dead	eA	eB	hazard A(%)	hazard B(%)	hazard ratio
		0			31	32	34			97	100				1	14			16	92	80	172	1	10	11	5.59016	5.40984	0.0107527	0.111111	10.3333
		2			31	32	34			97	100				2	14			18	70	65	135	22	15	37	19.7907	17.2093	0.23913	0.1875	0.784091
		4			31	32	34			97	100				3	14			20	48	37	85	22	28	50	25.9259	24.0741	0.314286	0.430769	1.37063
		6			31	32	34			97	100				4	14			22	26	24	50	22	13	35	19.7647	15.2353	0.458333	0.351351	0.766585
		8			31	32	34			97	100				5	14			24	11	12	23	15	12	27	14.04	12.96	0.576923	0.5	0.866667
		10			31	32	34			97	100				6	14			26	5	6	11	6	6	12	5.73913	6.26087	0.545455	0.5	0.916667
		12			31	32	34			97	100				7	14			28	1	3	4	4	3	7	3.18182	3.81818	0.8	0.5	0.625
		14			29	30	31			90	92.7835				8	16			30	0	0	0	1	3	4	1	3	1	1	1
		16			28	22	30			80	82.4742				9	16
		18			22	16	27			65	67.0103				10	16
		20			20	6	11			37	38.1443				11	16
		22			13	4	7			24	24.7423				12	16
		24			8	2	2			12	12.3711				13	16
		26			4	1	1			6	6.18557				14	16
		28			2	0	1			3	3.09278				15	16
		30			0	0	0			0	0				16	16
MLS	20.5361														17	16
SD	3.81352														18	18
SE	0.393335														19	18			sum				92	80		89.4423	82.5577
max	24														20	18
															21	18				χ2	0.152382								hazard	0.973768
															22	18				p	0.696269
															23	18
															24	18
															25	18
															26	18
															27	18
															28	18
															29	18
															30	18
															31	18
															32	18
															33	20
															34	20
															35	20
															36	20
															37	20
															38	20
															39	20
															40	20
															41	20
															42	20
															43	20
															44	20
															45	20
															46	20
															47	20
															48	20
															49	20
															50	20
															51	20
															52	20
															53	20
															54	20
															55	20
															56	20
															57	20
															58	20
															59	20
															60	20
															61	22
															62	22
															63	22
															64	22
															65	22
															66	22
															67	22
															68	22
															69	22
															70	22
															71	22
															72	22
															73	22
															74	24
															75	24
															76	24
															77	24
															78	24
															79	24
															80	24
															81	24
															82	24
															83	24
															84	24
															85	24
															86	26
															87	26
															88	26
															89	26
															90	26
															91	26
															92	28
															93	28
															94	28
															95	30
															96	30
															97	30
