# Supplementary material for: L-threonine promotes healthspan by expediting ferritin-dependent ferroptosis inhibition in C. elegans
Source: Nat Commun. 2022 Nov 2;13:6554. doi: 10.1038/s41467-022-34265-x (PMC9628521; doi:10.1038/s41467-022-34265-x)
Supplement: Supplementary file 4 — Source Data [file 41467_2022_34265_MOESM4_ESM.zip › ED.Fig.5c.LS eat-2 Threonine.xls]

## Sheet: Sheet5
			Lifespan
Strain	treatment	nm	mean LS (Days)±SEM	% change	maximum survival time (hours)	p value (log-rank)	n	hazard ratio (50%)			MLS	SE
eat-2	Threonine	Vehicle	21.0 ± 0.4		30		96			20.9583	100	1.67378	0.350796
		100 μM	21.0 ± 0.4	0.3	30	0.61437	90			21.0222	100.305	1.75345	0.367493
		200 μM	20.4 ± 0.3	-2.7	28	0.319103	94			20.383	97.2548	1.58673	0.332552
		400 μM	21.0 ± 0.7	-2.6	30	0.78455	93			20.4086	97.377	1.74483	0.365687

## Sheet: Sheet1
eat-2	Control														Kaplan - Meier 生命表
		LS(days)	survival(n)							SUM	survival rate(%)				i	days
		0			32	31	33			96	100				1	14
		2			32	31	33			96	100				2	14
		4			32	31	33			96	100				3	14
		6			32	31	33			96	100				4	14
		8			32	31	33			96	100				5	16
		10			32	31	33			96	100				6	16
		12			32	31	33			96	100				7	16
		14			31	30	31			92	95.8333				8	16
		16			30	28	29			87	90.625				9	16
		18			23	26	22			71	73.9583				10	18
		20			16	12	14			42	43.75				11	18
		22			12	6	7			25	26.0417				12	18
		24			5	4	3			12	12.5				13	18
		26			2	1	0			3	3.125				14	18
		28			2	0	0			2	2.08333				15	18
		30			0	0	0			0	0				16	18
															17	18
															18	18
															19	18
MLS	20.9583														20	18
SD	3.34638														21	18
SE	0.350796														22	18
max	22														23	18
															24	18
															25	18
															26	20
															27	20
															28	20
															29	20
															30	20
															31	20
															32	20
															33	20
															34	20
															35	20
															36	20
															37	20
															38	20
															39	20
															40	20
															41	20
															42	20
															43	20
															44	20
															45	20
															46	20
															47	20
															48	20
															49	20
															50	20
															51	20
															52	20
															53	20
															54	20
															55	22
															56	22
															57	22
															58	22
															59	22
															60	22
															61	22
															62	22
															63	22
															64	22
															65	22
															66	22
															67	22
															68	22
															69	22
															70	22
															71	22
															72	24
															73	24
															74	24
															75	24
															76	24
															77	24
															78	24
															79	24
															80	24
															81	24
															82	24
															83	24
															84	24
															85	26
															86	26
															87	26
															88	26
															89	26
															90	26
															91	26
															92	26
															93	26
															94	28
															95	30
															96	30

## Sheet: Sheet2
eat-2	Threonine														Kaplan - Meier 生命表			logrank test										hazard function
	2 mM	LS(days)	survival(n)							SUM	survival rate(%)				i	days			t(days)	A live	B live	total live	A dead	B dead	total dead	eA	eB	hazard A(%)	hazard B(%)	hazard ratio
		0			31	30	29			90	100				1	14			16	87	80	167	5	2	7	3.70115	3.29885	0.0543478	0.0243902	0.44878
		2			31	30	29			90	100				2	14			18	71	64	135	16	16	32	16.6707	15.3293	0.183908	0.2	1.0875
		4			31	30	29			90	100				3	14			20	42	50	92	29	14	43	22.6148	20.3852	0.408451	0.21875	0.53556
		6			31	30	29			90	100				4	14			22	25	22	47	17	28	45	20.5435	24.4565	0.404762	0.56	1.38353
		8			31	30	29			90	100				5	14			24	12	9	21	13	13	26	13.8298	12.1702	0.52	0.590909	1.13636
		10			31	30	29			90	100				6	14			26	3	7	10	9	2	11	6.28571	4.71429	0.75	0.222222	0.296296
		12			31	30	29			90	100				7	14			28	2	2	4	1	5	6	1.8	4.2	0.333333	0.714286	2.14286
		14			30	24	28			82	91.1111				8	14			30	0	0	0	2	2	4	2	2	1	1	1
		16			29	24	27			80	88.8889				9	16
		18			23	20	21			64	71.1111				10	16
		20			16	18	16			50	55.5556				11	18
		22			10	4	8			22	24.4444				12	18
		24			2	1	6			9	10				13	18
		26			1	1	5			7	7.77778				14	18
MLS	21.0222	28			1	0	1			2	2.22222				15	18
SD	3.67493	30			0	0	0			0	0				16	18
SE	0.367493														17	18
max	28														18	18
															19	18			sum				87	80		83.7445	83.2555
															20	18
															21	18				χ2	0.25386								hazard	1.0022
															22	18				p	0.61437
															23	18
															24	18
															25	18
															26	18
															27	20
															28	20
															29	20
															30	20
															31	20
															32	20
															33	20
															34	20
															35	20
															36	20
															37	20
															38	20
															39	20
															40	20
															41	22
															42	22
															43	22
															44	22
															45	22
															46	22
															47	22
															48	22
															49	22
															50	22
															51	22
															52	22
															53	22
															54	22
															55	22
															56	22
															57	22
															58	22
															59	22
															60	22
															61	22
															62	22
															63	22
															64	22
															65	22
															66	22
															67	22
															68	22
															69	24
															70	24
															71	24
															72	24
															73	24
															74	24
															75	24
															76	24
															77	24
															78	24
															79	24
															80	24
															81	24
															82	26
															83	26
															84	28
															85	28
															86	28
															87	28
															88	28
															89	30
															90	30

## Sheet: Sheet3
eat-2	Threonine														Kaplan - Meier 生命表			logrank test										hazard function
	4 mM	LS(days)	survival(n)							SUM	survival rate(%)				i	days			t(days)	A live	B live	total live	A dead	B dead	total dead	eA	eB	hazard A(%)	hazard B(%)	hazard ratio
		0			32	31	31			94	100				1	14			16	87	84	171	3	8	11	5.43956	5.56044	0.0333333	0.0869565	2.6087
		2			32	31	31			94	100				2	14			18	65	60	125	22	24	46	23.4035	22.5965	0.252874	0.285714	1.12987
		4			32	31	31			94	100				3	16			20	46	32	78	19	28	47	24.44	22.56	0.292308	0.466667	1.59649
		6			32	31	31			94	100				4	16			22	26	18	44	20	14	34	20.0513	13.9487	0.434783	0.4375	1.00625
		8			32	31	31			94	100				5	16			24	13	9	22	13	9	22	13	9	0.5	0.5	1
		10			32	31	31			94	100				6	16			26	5	5	10	8	4	12	7.09091	4.90909	0.615385	0.444444	0.722222
		12			32	31	31			94	100				7	16			28	1	0	1	4	5	9	4.5	4.5	0.8	1	1.25
		14			30	31	31			92	97.8723				8	16			30	0	0	0	1	0	1	1	0	1	#DIV/0!	#DIV/0!
		16			30	28	26			84	89.3617				9	16
		18			21	21	18			60	63.8298				10	16
		20			10	10	12			32	34.0426				11	18
		22			6	4	8			18	19.1489				12	18
		24			3	2	4			9	9.57447				13	18
		26			2	2	1			5	5.31915				14	18
		28			0	0	0			0	0				15	18
MLS	20.383														16	18
SD	3.18972														17	18
SE	0.332552														18	18
max	28														19	18			sum				87	84		93.4857	77.5143
															20	18
															21	18				χ2	0.992619								hazard	1.2442
															22	18				p	0.319103
															23	18
															24	18
															25	18
															26	18
															27	18
															28	18
															29	18
															30	18
															31	18
															32	18
															33	18
															34	18
															35	20
															36	20
															37	20
															38	20
															39	20
															40	20
															41	20
															42	20
															43	20
															44	20
															45	20
															46	20
															47	20
															48	20
															49	20
															50	20
															51	20
															52	20
															53	20
															54	20
															55	20
															56	20
															57	20
															58	20
															59	20
															60	20
															61	20
															62	20
															63	22
															64	22
															65	22
															66	22
															67	22
															68	22
															69	22
															70	22
															71	22
															72	22
															73	22
															74	22
															75	22
															76	22
															77	24
															78	24
															79	24
															80	24
															81	24
															82	24
															83	24
															84	24
															85	24
															86	26
															87	26
															88	26
															89	26
															90	28
															91	28
															92	28
															93	28
															94	28

## Sheet: Sheet4
eat-2	Threonine														Kaplan - Meier 生命表			logrank test										hazard function
	8 mM	LS(days)	survival(n)							SUM	survival rate(%)				i	days			t(days)	A live	B live	total live	A dead	B dead	total dead	eA	eB	hazard A(%)	hazard B(%)	hazard ratio
		0			30	33	30			93	100				1	14			16	87	78	165	3	10	13	6.57303	6.42697	0.0333333	0.113636	3.40909
		2			30	33	30			93	100				2	14			18	65	61	126	22	17	39	20.5636	18.4364	0.252874	0.217949	0.861888
		4			30	33	30			93	100				3	14			20	46	37	83	19	24	43	22.1825	20.8175	0.292308	0.393443	1.34599
		6			30	33	30			93	100				4	14			22	26	19	45	20	18	38	21.0602	16.9398	0.434783	0.486486	1.11892
		8			30	33	30			93	100				5	14			24	13	7	20	13	12	25	14.4444	10.5556	0.5	0.631579	1.26316
		10			30	33	30			93	100				6	16			26	5	5	10	8	2	10	6.5	3.5	0.615385	0.285714	0.464286
		12			30	33	30			93	100				7	16			28	1	3	4	4	2	6	3	3	0.8	0.4	0.5
		14			30	28	30			88	94.6237				8	16			30	0	0	0	1	3	4	1	3	1	1	1
		16			24	26	28			78	83.871				9	16
		18			19	18	24			61	65.5914				10	16
		20			14	11	12			37	39.7849				11	16
		22			8	5	6			19	20.4301				12	16
		24			2	4	1			7	7.52688				13	16
		26			2	3	0			5	5.37634				14	16
		28			2	1	0			3	3.22581				15	16
		30			0	0	0			0	0				16	18
MLS	20.4086														17	18
SD	3.54547														18	18
SE	0.365687														19	18			sum				87	78		88.7509	76.2491
max	24														20	18
															21	18				χ2	0.0747446								hazard	1.10893
															22	18				p	0.78455
															23	18
															24	18
															25	18
															26	18
															27	18
															28	18
															29	18
															30	18
															31	18
															32	18
															33	20
															34	20
															35	20
															36	20
															37	20
															38	20
															39	20
															40	20
															41	20
															42	20
															43	20
															44	20
															45	20
															46	20
															47	20
															48	20
															49	20
															50	20
															51	20
															52	20
															53	20
															54	20
															55	20
															56	20
															57	22
															58	22
															59	22
															60	22
															61	22
															62	22
															63	22
															64	22
															65	22
															66	22
															67	22
															68	22
															69	22
															70	22
															71	22
															72	22
															73	22
															74	22
															75	24
															76	24
															77	24
															78	24
															79	24
															80	24
															81	24
															82	24
															83	24
															84	24
															85	24
															86	24
															87	26
															88	26
															89	28
															90	28
															91	30
															92	30
															93	30
