# Supplementary material for: L-threonine promotes healthspan by expediting ferritin-dependent ferroptosis inhibition in C. elegans
Source: Nat Commun. 2022 Nov 2;13:6554. doi: 10.1038/s41467-022-34265-x (PMC9628521; doi:10.1038/s41467-022-34265-x)
Supplement: Supplementary file 4 — Source Data [file 41467_2022_34265_MOESM4_ESM.zip › ED.Fig.5d.LS daf-2 Threonine.xls]

## Sheet: Sheet5
			Lifespan
Strain	treatment	mM	mean LS (Days)±SEM	% change	maximum survival time (hours)	p value (log-rank)	n	hazard ratio (50%)			MLS	SE
daf-2	Threonine	Vehicle	22.6 ± 0.5		34		92			22.6304	100	2.15385	0.487426
		100 μM	25.1 ± 0.5	10.9	40	0.0166263	97			25.0928	110.881	2.42036	0.547738
		200 μM	25.3 ± 0.6	11.7	38	0.00382294	100			25.28	111.708	2.68555	0.607753
		400 μM	22.2 ± 0.5	-1.8	36	0.872127	96			22.2292	98.2269	2.3131	0.523465

## Sheet: Sheet1
daf-2	Control														Kaplan - Meier 生命表
		LS(days)	survival(n)							SUM	survival rate(%)				i	days
		0			31	31	30			92	100				1	16
		2			31	31	30			92	100				2	16
		4			31	31	30			92	100				3	16
		6			31	31	30			92	100				4	16
		8			31	31	30			92	100				5	16
		10			31	31	30			92	100				6	16
		12			31	31	30			92	100				7	16
		14			31	31	30			92	100				8	16
		16			26	30	28			84	91.3043				9	18
		18			24	24	22			70	76.087				10	18
		20			18	14	20			52	56.5217				11	18
		22			10	10	16			36	39.1304				12	18
		24			7	8	12			27	29.3478				13	18
		26			3	6	8			17	18.4783				14	18
		28			3	4	4			11	11.9565				15	18
		30			2	2	2			6	6.52174				16	18
		32			1	1	0			2	2.17391				17	18
		34			0	0	0			0	0				18	18
															19	18
															20	18
															21	18
															22	18
															23	20
MLS	22.6304														24	20
SD	4.64975														25	20
SE	0.487426														26	20
max	34														27	20
															28	20
															29	20
															30	20
															31	20
															32	20
															33	20
															34	20
															35	20
															36	20
															37	20
															38	20
															39	20
															40	20
															41	22
															42	22
															43	22
															44	22
															45	22
															46	22
															47	22
															48	22
															49	22
															50	22
															51	22
															52	22
															53	22
															54	22
															55	22
															56	22
															57	24
															58	24
															59	24
															60	24
															61	24
															62	24
															63	24
															64	24
															65	24
															66	26
															67	26
															68	26
															69	26
															70	26
															71	26
															72	26
															73	26
															74	26
															75	26
															76	28
															77	28
															78	28
															79	28
															80	28
															81	28
															82	30
															83	30
															84	30
															85	30
															86	30
															87	32
															88	32
															89	32
															90	32
															91	34
															92	34

## Sheet: Sheet2
daf-2	Threonine														Kaplan - Meier 生命表			logrank test										hazard function
	100	LS(days)	survival(n)							SUM	survival rate(%)				i	days			t(days)	A live	B live	total live	A dead	B dead	total dead	eA	eB	hazard A(%)	hazard B(%)	hazard ratio
		0			30	31	36			97	100				1	16			16	84	96	180	8	1	9	4.38095	4.61905	0.0869565	0.0103093	0.118557
		2			30	31	36			97	100				2	18			18	70	85	155	14	11	25	11.6667	13.3333	0.166667	0.114583	0.6875
		4			30	31	36			97	100				3	18			20	52	74	126	18	11	29	13.0968	15.9032	0.257143	0.129412	0.503268
		6			30	31	36			97	100				4	18			22	36	54	90	16	20	36	14.8571	21.1429	0.307692	0.27027	0.878378
		8			30	31	36			97	100				5	18			24	27	44	71	9	10	19	7.6	11.4	0.25	0.185185	0.740741
		10			30	31	36			97	100				6	18			26	17	31	48	10	13	23	8.74648	14.2535	0.37037	0.295455	0.797727
		12			30	31	36			97	100				7	18			28	11	21	32	6	10	16	5.66667	10.3333	0.352941	0.322581	0.913978
		14			30	31	36			97	100				8	18			30	6	15	21	5	6	11	3.78125	7.21875	0.454545	0.285714	0.628571
		16			29	31	36			96	98.9691				9	18			32	2	10	12	4	5	9	2.57143	6.42857	0.666667	0.333333	0.5
		18			28	27	30			85	87.6289				10	18			34	0	6		2	4	6			1	0.4	0.4
		20			26	22	26			74	76.2887				11	18
		22			12	20	22			54	55.6701				12	18
		24			10	16	18			44	45.3608				13	20
		26			7	11	13			31	31.9588				14	20
		28			7	6	8			21	21.6495				15	20
		30			4	3	8			15	15.4639				16	20
		32			2	2	6			10	10.3093				17	20
		34			1	2	3			6	6.18557				18	20
		36			1	1	2			4	4.12371				19	20			sum				84	86		67.9864	100.014
		38			0	0	1			1	1.03093				20	20
		40			0	0	0			0	0				21	20				χ2	5.7354								hazard	0.689715
MLS	25.0928														22	20				p	0.0166263
SD	5.47738														23	20
SE	0.547738														24	22
max	40														25	22
															26	22
															27	22
															28	22
															29	22
															30	22
															31	22
															32	22
															33	22
															34	22
															35	22
															36	22
															37	22
															38	22
															39	22
															40	22
															41	22
															42	22
															43	22
															44	24
															45	24
															46	24
															47	24
															48	24
															49	24
															50	24
															51	24
															52	24
															53	24
															54	26
															55	26
															56	26
															57	26
															58	26
															59	26
															60	26
															61	26
															62	26
															63	26
															64	26
															65	26
															66	26
															67	28
															68	28
															69	28
															70	28
															71	28
															72	28
															73	28
															74	28
															75	28
															76	28
															77	30
															78	30
															79	30
															80	30
															81	30
															82	30
															83	32
															84	32
															85	32
															86	32
															87	32
															88	34
															89	34
															90	34
															91	34
															92	36
															93	36
															94	38
															95	38
															96	38
															97	40

## Sheet: Sheet3
	Threonine														Kaplan - Meier 生命表			logrank test										hazard function
	200	LS(days)	survival(n)							SUM	survival rate(%)				i	days			t(days)	A live	B live	total live	A dead	B dead	total dead	eA	eB	hazard A(%)	hazard B(%)	hazard ratio
		0			33	33	34			100	100				1	14			16	84	95	179	8	4	12	5.7801	6.2199	0.0869565	0.040404	0.464646
		2			33	33	34			100	100				2	16			18	70	90	160	14	5	19	8.9162	10.0838	0.166667	0.0526316	0.315789
		4			33	33	34			100	100				3	16			20	52	76	128	18	14	32	14	18	0.257143	0.155556	0.604938
		6			33	33	34			100	100				4	16			22	36	61	97	16	15	31	12.5938	18.4062	0.307692	0.197368	0.641447
		8			33	33	34			100	100				5	16			24	27	45	72	9	16	25	9.27835	15.7216	0.25	0.262295	1.04918
		10			33	33	34			100	100				6	18			26	17	33	50	10	12	22	8.25	13.75	0.37037	0.266667	0.72
		12			33	33	34			100	100				7	18			28	11	21	32	6	12	18	6.12	11.88	0.352941	0.363636	1.0303
		14			33	32	34			99	99				8	18			30	6	16	22	5	5	10	3.4375	6.5625	0.454545	0.238095	0.52381
		16			31	32	32			95	95				9	18			32	2	11	13	4	5	9	2.45455	6.54545	0.666667	0.3125	0.46875
		18			28	31	31			90	90				10	18			34	0	7		2	4	6			1	0.363636	0.363636
		20			22	26	28			76	76				11	20
		22			15	22	24			61	61				12	20
		24			11	16	18			45	45				13	20
		26			5	12	16			33	33				14	20
		28			3	9	9			21	21				15	20
		30			3	6	7			16	16				16	20
		32			1	5	5			11	11				17	20
		34			1	3	3			7	7				18	20
		36			1	2	2			5	5				19	20			sum				84	84		65.0503	100.95
		38			0	0	0			0	0				20	20
															21	20				χ2	8.36606								hazard	0.520725
															22	20				p	0.00382294
MLS	25.28														23	20
SD	5.82936														24	20
SE	0.607753														25	22
max	38														26	22
															27	22
															28	22
															29	22
															30	22
															31	22
															32	22
															33	22
															34	22
															35	22
															36	22
															37	22
															38	22
															39	22
															40	24
															41	24
															42	24
															43	24
															44	24
															45	24
															46	24
															47	24
															48	24
															49	24
															50	24
															51	24
															52	24
															53	24
															54	24
															55	24
															56	26
															57	26
															58	26
															59	26
															60	26
															61	26
															62	26
															63	26
															64	26
															65	26
															66	26
															67	26
															68	28
															69	28
															70	28
															71	28
															72	28
															73	28
															74	28
															75	28
															76	28
															77	28
															78	28
															79	28
															80	30
															81	30
															82	30
															83	30
															84	30
															85	32
															86	32
															87	32
															88	32
															89	32
															90	34
															91	34
															92	34
															93	34
															94	36
															95	36
															96	40
															97	40
															98	40
															99	40
															100	40

## Sheet: Sheet4
	Threonine														Kaplan - Meier 生命表			logrank test										hazard function
	400	LS(days)	survival(n)							SUM	survival rate(%)				i	days			t(days)	A live	B live	total live	A dead	B dead	total dead	eA	eB	hazard A(%)	hazard B(%)	hazard ratio
		0			31	31	34			96	100				1	16			16	84	86	170	8	10	18	8.80851	9.19149	0.0869565	0.104167	1.19792
		2			31	31	34			96	100				2	16			18	70	65	135	14	21	35	17.2941	17.7059	0.166667	0.244186	1.46512
		4			31	31	34			96	100				3	16			20	52	48	100	18	17	35	18.1481	16.8519	0.257143	0.261538	1.01709
		6			31	31	34			96	100				4	16			22	36	34	70	16	14	30	15.6	14.4	0.307692	0.291667	0.947917
		8			31	31	34			96	100				5	16			24	27	24	51	9	10	19	9.77143	9.22857	0.25	0.294118	1.17647
		10			31	31	34			96	100				6	16			26	17	15	32	10	9	19	10.0588	8.94118	0.37037	0.375	1.0125
		12			31	31	34			96	100				7	16			28	11	11	22	6	4	10	5.3125	4.6875	0.352941	0.266667	0.755556
		14			31	31	34			96	100				8	16			30	6	8	14	5	3	8	4	4	0.454545	0.272727	0.6
		16			30	26	30			86	89.5833				9	16			32	2	6	8	4	2	6	2.57143	3.42857	0.666667	0.25	0.375
		18			21	20	24			65	67.7083				10	16			34	0	2		2	4	6			1	0.666667	0.666667
		20			16	12	20			48	50				11	18
		22			7	10	17			34	35.4167				12	18
		24			3	9	12			24	25				13	18
		26			3	6	6			15	15.625				14	18
		28			2	5	4			11	11.4583				15	18
		30			2	2	4			8	8.33333				16	18
		32			2	2	2			6	6.25				17	18
		34			1	0	1			2	2.08333				18	18
		36			0	0	0			0	0				19	18			sum				84	80		82.7564	79.2436
															20	18
															21	18				χ2	0.0259074								hazard	1.14338
															22	18				p	0.872127
															23	18
															24	18
MLS	22.2292														25	18
SD	5.07518														26	18
SE	0.523465														27	18
max	36														28	18
															29	18
															30	18
															31	18
															32	20
															33	20
															34	20
															35	20
															36	20
															37	20
															38	20
															39	20
															40	20
															41	20
															42	20
															43	20
															44	20
															45	20
															46	20
															47	20
															48	20
															49	22
															50	22
															51	22
															52	22
															53	22
															54	22
															55	22
															56	22
															57	22
															58	22
															59	22
															60	22
															61	22
															62	22
															63	24
															64	24
															65	24
															66	24
															67	24
															68	24
															69	24
															70	24
															71	24
															72	24
															73	26
															74	26
															75	26
															76	26
															77	26
															78	26
															79	26
															80	26
															81	26
															82	28
															83	28
															84	28
															85	28
															86	30
															87	30
															88	30
															89	32
															90	32
															91	34
															92	34
															93	34
															94	34
															95	36
															96	36
