# Supplementary material for: L-threonine promotes healthspan by expediting ferritin-dependent ferroptosis inhibition in C. elegans
Source: Nat Commun. 2022 Nov 2;13:6554. doi: 10.1038/s41467-022-34265-x (PMC9628521; doi:10.1038/s41467-022-34265-x)
Supplement: Supplementary file 4 — Source Data [file 41467_2022_34265_MOESM4_ESM.zip › ED.Fig.5e.LS daf-2 Threonine.xls]

## Sheet: Sheet5
			Lifespan
Strain	treatment	mM	mean LS (Days)±SEM	% change	p value (log-rank)	n					MLS	SE
daf-2	Threonine	Vehicle	22.3 ± 0.5			92				22.3478	100	2.30476	0.515063
		100 μM	24.5 ± 0.5	9.5	0.0500768	94				24.4681	109.488	2.42503	0.54194
		200 μM	25.2 ± 0.5	12.6	0.00273856	97				25.1546	112.56	2.37817	0.531469
		400 μM	21.9 ± 0.5	-2.1	0.702934	94				21.8723	97.8723	2.4471	0.546873

## Sheet: Sheet1
daf-2	Control														Kaplan - Meier 生命表
		LS(days)	survival(n)							SUM	survival rate(%)				i	days
		0			33	30	29			92	100				1	14
		2			33	30	29			92	100				2	14
		4			33	30	29			92	100				3	14
		6			33	30	29			92	100				4	14
		8			33	30	29			92	100				5	14
		10			33	30	29			92	100				6	14
		12			33	30	29			92	100				7	16
		14			31	28	27			86	93.4783				8	16
		16			28	27	24			79	85.8696				9	16
		18			22	25	20			67	72.8261				10	16
		20			18	21	16			55	59.7826				11	16
		22			11	13	14			38	41.3043				12	16
		24			8	8	10			26	28.2609				13	16
		26			4	6	6			16	17.3913				14	18
		28			2	5	3			10	10.8696				15	18
		30			1	2	2			5	5.43478				16	18
		32			0	1	1			2	2.17391				17	18
		34			0	0	0			0	0				18	18
															19	18
															20	18
															21	18
															22	18
															23	18
MLS	22.3478														24	18
SD	4.91339														25	18
SE	0.515063														26	20
max	34														27	20
															28	20
															29	20
															30	20
															31	20
															32	20
															33	20
															34	20
															35	20
															36	20
															37	20
															38	22
															39	22
															40	22
															41	22
															42	22
															43	22
															44	22
															45	22
															46	22
															47	22
															48	22
															49	22
															50	22
															51	22
															52	22
															53	22
															54	22
															55	24
															56	24
															57	24
															58	24
															59	24
															60	24
															61	24
															62	24
															63	24
															64	24
															65	24
															66	24
															67	26
															68	26
															69	26
															70	26
															71	26
															72	26
															73	26
															74	26
															75	26
															76	26
															77	28
															78	28
															79	28
															80	28
															81	28
															82	28
															83	30
															84	30
															85	30
															86	30
															87	30
															88	32
															89	32
															90	32
															91	34
															92	34

## Sheet: Sheet2
daf-16	Threonine														Kaplan - Meier 生命表			logrank test										hazard function
	2 mM	LS(days)	survival(n)							SUM	survival rate(%)				i	days			t(days)	A live	B live	total live	A dead	B dead	total dead	eA	eB	hazard A(%)	hazard B(%)	hazard ratio
		0			31	33	30			94	100				1	16			14	86	94	180	6	0	6	2.96774	3.03226	0.0652174	0	0
		2			31	33	30			94	100				2	16			16	79	88	167	7	6	13	6.21111	6.78889	0.0813953	0.0638298	0.784195
		4			31	33	30			94	100				3	16			18	67	77	144	12	11	23	10.8802	12.1198	0.151899	0.125	0.822917
		6			31	33	30			94	100				4	16			20	55	66	121	12	11	23	10.7014	12.2986	0.179104	0.142857	0.797619
		8			31	33	30			94	100				5	16			22	38	54	92	17	12	29	13.1818	15.8182	0.309091	0.181818	0.588235
		10			31	33	30			94	100				6	16			24	26	43	69	12	11	23	9.5	13.5	0.315789	0.203704	0.645062
		12			31	33	30			94	100				7	18			26	16	29	45	10	14	24	9.04348	14.9565	0.384615	0.325581	0.846512
		14			31	33	30			94	100				8	18			28	10	17	27	6	12	18	6.4	11.6	0.375	0.413793	1.10345
		16			28	30	30			88	93.617				9	18			30	5	10	15	5	7	12	4.44444	7.55556	0.5	0.411765	0.823529
		18			26	29	22			77	81.9149				10	18			32	2	6	8	3	4	7	2.33333	4.66667	0.6	0.4	0.666667
		20			22	26	18			66	70.2128				11	18
		22			16	24	14			54	57.4468				12	18
		24			11	20	12			43	45.7447				13	18
		26			8	11	10			29	30.8511				14	18
		28			5	6	6			17	18.0851				15	18
		30			3	4	3			10	10.6383				16	18
		32			2	3	1			6	6.38298				17	18
		34			1	2	1			4	4.25532				18	20
		36			1	1	1			3	3.19149				19	20			sum				84	84		70.3625	94.6375
		38			0	0	1			1	1.06383				20	20
		40			0	0	0			0	0				21	20				χ2	3.83888								hazard	0.801577
MLS	24.4681														22	20				p	0.0500768
SD	5.4194														23	20
SE	0.54194														24	20
max	40														25	20
															26	20
															27	20
															28	20
															29	22
															30	22
															31	22
															32	22
															33	22
															34	22
															35	22
															36	22
															37	22
															38	22
															39	22
															40	22
															41	24
															42	24
															43	24
															44	24
															45	24
															46	24
															47	24
															48	24
															49	24
															50	24
															51	24
															52	26
															53	26
															54	26
															55	26
															56	26
															57	26
															58	26
															59	26
															60	26
															61	26
															62	26
															63	26
															64	26
															65	26
															66	28
															67	28
															68	28
															69	28
															70	28
															71	28
															72	28
															73	28
															74	28
															75	28
															76	28
															77	28
															78	30
															79	30
															80	30
															81	30
															82	30
															83	30
															84	30
															85	32
															86	32
															87	32
															88	32
															89	34
															90	34
															91	36
															92	38
															93	38
															94	40

## Sheet: Sheet3
daf-16	Threonine														Kaplan - Meier 生命表			logrank test										hazard function
	4 mM	LS(days)	survival(n)							SUM	survival rate(%)				i	days			t(days)	A live	B live	total live	A dead	B dead	total dead	eA	eB	hazard A(%)	hazard B(%)	hazard ratio
		0			32	31	34			97	100				1	14			14	86	96	182	6	1	7	3.40741	3.59259	0.0652174	0.0103093	0.158076
		2			32	31	34			97	100				2	16			16	79	91	170	7	5	12	5.67033	6.32967	0.0813953	0.0520833	0.639881
		4			32	31	34			97	100				3	16			18	67	85	152	12	6	18	8.36471	9.63529	0.151899	0.0659341	0.434066
		6			32	31	34			97	100				4	16			20	55	76	131	12	9	21	9.25658	11.7434	0.179104	0.105882	0.591176
		8			32	31	34			97	100				5	16			22	38	64	102	17	12	29	12.1756	16.8244	0.309091	0.157895	0.510836
		10			32	31	34			97	100				6	16			24	26	51	77	12	13	25	9.31373	15.6863	0.315789	0.203125	0.643229
		12			32	31	34			97	100				7	18			26	16	33	49	10	18	28	9.45455	18.5455	0.384615	0.352941	0.917647
		14			32	30	34			96	98.9691				8	18			28	10	22	32	6	11	17	5.55102	11.449	0.375	0.333333	0.888889
		16			30	30	31			91	93.8144				9	18			30	5	13	18	5	9	14	4.375	9.625	0.5	0.409091	0.818182
		18			28	28	29			85	87.6289				10	18			32	2	7	9	3	6	9	2.5	6.5	0.6	0.461538	0.769231
		20			24	25	27			76	78.3505				11	18
		22			20	20	24			64	65.9794				12	18
		24			14	16	21			51	52.5773				13	20
		26			7	11	15			33	34.0206				14	20
		28			4	8	10			22	22.6804				15	20
		30			2	5	6			13	13.4021				16	20
		32			2	1	4			7	7.21649				17	20
		34			0	0	2			2	2.06186				18	20
		36			0	0	1			1	1.03093				19	20			sum				84	83		64.1615	99.8385
		38			0	0	0			0	0				20	20
															21	20				χ2	8.97395								hazard	0.555041
															22	22				p	0.00273856
MLS	25.1546														23	22
SD	5.09767														24	22
SE	0.531469														25	22
max	38														26	22
															27	22
															28	22
															29	22
															30	22
															31	22
															32	22
															33	22
															34	24
															35	24
															36	24
															37	24
															38	24
															39	24
															40	24
															41	24
															42	24
															43	24
															44	24
															45	24
															46	24
															47	26
															48	26
															49	26
															50	26
															51	26
															52	26
															53	26
															54	26
															55	26
															56	26
															57	26
															58	26
															59	26
															60	26
															61	26
															62	26
															63	26
															64	26
															65	28
															66	28
															67	28
															68	28
															69	28
															70	28
															71	28
															72	28
															73	28
															74	28
															75	28
															76	30
															77	30
															78	30
															79	30
															80	30
															81	30
															82	30
															83	30
															84	30
															85	32
															86	32
															87	32
															88	32
															89	32
															90	32
															91	34
															92	34
															93	34
															94	34
															95	34
															96	36
															97	38

## Sheet: Sheet4
daf-16	Threonine														Kaplan - Meier 生命表			logrank test										hazard function
	8 mM	LS(days)	survival(n)							SUM	survival rate(%)				i	days			t(days)	A live	B live	total live	A dead	B dead	total dead	eA	eB	hazard A(%)	hazard B(%)	hazard ratio
		0			30	32	32			94	100				1	14			14	86	89	175	6	5	11	5.44086	5.55914	0.0652174	0.0531915	0.815603
		2			30	32	32			94	100				2	14			16	79	76	155	7	13	20	9.82857	10.1714	0.0813953	0.146067	1.79454
		4			30	32	32			94	100				3	14			18	67	61	128	12	15	27	13.7613	13.2387	0.151899	0.197368	1.29934
		6			30	32	32			94	100				4	14			20	55	47	102	12	14	26	13.6094	12.3906	0.179104	0.229508	1.28142
		8			30	32	32			94	100				5	14			22	38	36	74	17	11	28	15.098	12.902	0.309091	0.234043	0.757196
		10			30	32	32			94	100				6	16			24	26	23	49	12	13	25	12.8378	12.1622	0.315789	0.361111	1.14352
		12			30	32	32			94	100				7	16			26	16	15	31	10	8	18	9.55102	8.44898	0.384615	0.347826	0.904348
		14			28	30	31			89	94.6809				8	16			28	10	10	20	6	5	11	5.67742	5.32258	0.375	0.333333	0.888889
		16			22	28	26			76	80.8511				9	16			30	5	7	12	5	3	8	4	4	0.5	0.3	0.6
		18			15	24	22			61	64.8936				10	16			32	2	4	6	3	3	6	2.5	3.5	0.6	0.428571	0.714286
		20			10	16	21			47	50				11	16
		22			8	12	16			36	38.2979				12	16
		24			4	9	10			23	24.4681				13	16
		26			2	5	8			15	15.9574				14	16
		28			1	4	5			10	10.6383				15	16
		30			0	3	4			7	7.44681				16	16
		32			0	3	1			4	4.25532				17	16
		34			0	2	0			2	2.12766				18	16
		36			0	0	0			0	0				19	18			sum				84	82		84.3636	78.6364
															20	18
															21	18				χ2	0.145438								hazard	1.45844
															22	18				p	0.702934
															23	18
															24	18
MLS	21.8723														25	18
SD	5.30213														26	18
SE	0.546873														27	18
max	36														28	18
															29	18
															30	18
															31	18
															32	18
															33	18
															34	20
															35	20
															36	20
															37	20
															38	20
															39	20
															40	20
															41	20
															42	20
															43	20
															44	20
															45	20
															46	20
															47	20
															48	22
															49	22
															50	22
															51	22
															52	22
															53	22
															54	22
															55	22
															56	22
															57	22
															58	22
															59	24
															60	24
															61	24
															62	24
															63	24
															64	24
															65	24
															66	24
															67	24
															68	24
															69	24
															70	24
															71	24
															72	26
															73	26
															74	26
															75	26
															76	26
															77	26
															78	26
															79	26
															80	28
															81	28
															82	28
															83	28
															84	28
															85	30
															86	30
															87	30
															88	32
															89	32
															90	32
															91	34
															92	34
															93	36
															94	36
