# Supplementary material for: L-threonine promotes healthspan by expediting ferritin-dependent ferroptosis inhibition in C. elegans
Source: Nat Commun. 2022 Nov 2;13:6554. doi: 10.1038/s41467-022-34265-x (PMC9628521; doi:10.1038/s41467-022-34265-x)
Supplement: Supplementary file 4 — Source Data [file 41467_2022_34265_MOESM4_ESM.zip › ED.Fig.5f.LS daf-2 Threonine.xls]

## Sheet: Sheet5
			Lifespan
Strain	treatment	mM	mean LS (Days)±SEM	% change	maximum survival time (hours)	p value (log-rank)	n	hazard ratio (50%)			MLS	SE
daf-2	Threonine	Vehicle	22.7 ± 0.5		34		89			22.6517	100	2.25328	0.510406
		100 μM	24.5 ± 0.6	8	38	0.0340001	86	0.77		25	110.367	2.39399	0.542278
		200 μM	25.0 ± 0.5	10.4	40	0.0154484	92	0.61		24.4651	108.006	2.52856	0.572761
		400 μM	21.9 ± 0.5	-3.2	36	0.835821	88	1.29		21.9318	96.822	2.33692	0.529353

## Sheet: Sheet1
daf-2	Control														Kaplan - Meier 生命表
		LS(days)	survival(n)							SUM	survival rate(%)				i	days
		0			31	28	30			89	100				1	12
		2			31	28	30			89	100				2	14
		4			31	28	30			89	100				3	14
		6			31	28	30			89	100				4	14
		8			31	28	30			89	100				5	14
		10			31	28	30			89	100				6	14
		12			30	28	30			88	98.8764				7	16
		14			30	26	27			83	93.2584				8	16
		16			28	26	24			78	87.6404				9	16
		18			26	24	21			71	79.7753				10	16
		20			19	18	18			55	61.7978				11	16
		22			12	11	12			35	39.3258				12	18
		24			9	10	8			27	30.3371				13	18
		26			5	6	4			15	16.8539				14	18
		28			4	2	2			8	8.98876				15	18
		30			2	1	1			4	4.49438				16	18
		32			1	1	0			2	2.24719				17	18
		34			0	0	0			0	0				18	20
															19	20
															20	20
															21	20
															22	20
															23	20
MLS	22.6517														24	20
SD	4.86897														25	20
SE	0.510406														26	20
max	34														27	20
															28	20
															29	20
															30	20
															31	20
															32	20
															33	20
															34	22
															35	22
															36	22
															37	22
															38	22
															39	22
															40	22
															41	22
															42	22
															43	22
															44	22
															45	22
															46	22
															47	22
															48	22
															49	22
															50	22
															51	22
															52	22
															53	22
															54	24
															55	24
															56	24
															57	24
															58	24
															59	24
															60	24
															61	24
															62	26
															63	26
															64	26
															65	26
															66	26
															67	26
															68	26
															69	26
															70	26
															71	26
															72	26
															73	26
															74	28
															75	28
															76	28
															77	28
															78	28
															79	28
															80	28
															81	30
															82	30
															83	30
															84	30
															85	32
															86	32
															87	34
															88	34
															89	34

## Sheet: Sheet3
	Threonine														Kaplan - Meier 生命表			logrank test										hazard function
	100	LS(days)	survival(n)							SUM	survival rate(%)				i	days			t(days)	A live	B live	total live	A dead	B dead	total dead	eA	eB	hazard A(%)	hazard B(%)	hazard ratio
		0			28	26	32			86	100				1	14			12	88	86	174	1	0	1	0.508571	0.491429	0.011236	0	0
		2			28	26	32			86	100				2	14			14	83	84	167	5	2	7	3.54023	3.45977	0.0568182	0.0232558	0.409302
		4			28	26	32			86	100				3	16			16	78	78	156	5	6	11	5.46707	5.53293	0.060241	0.0714286	1.18571
		6			28	26	32			86	100				4	16			18	71	73	144	7	5	12	6	6	0.0897436	0.0641026	0.714286
		8			28	26	32			86	100				5	16			20	55	63	118	16	10	26	12.8194	13.1806	0.225352	0.136986	0.607877
		10			28	26	32			86	100				6	16			22	35	53	88	20	10	30	13.9831	16.0169	0.363636	0.15873	0.436508
		12			28	26	32			86	100				7	16			24	27	36	63	8	13	21	8.75	12.25	0.228571	0.265306	1.16071
		14			26	26	32			84	97.6744				8	16			26	15	23	38	12	13	25	10.7143	14.2857	0.444444	0.361111	0.8125
		16			24	25	29			78	90.6977				9	18			28	8	15	23	7	8	15	5.92105	9.07895	0.466667	0.347826	0.745342
		18			22	23	28			73	84.8837				10	18
		20			20	21	22			63	73.2558				11	18
		22			18	17	18			53	61.6279				12	18
		24			12	10	14			36	41.8605				13	18
		26			8	7	8			23	26.7442				14	20
		28			7	3	5			15	17.4419				15	20
		30			4	3	4			11	12.7907				16	20
		32			2	2	2			6	6.97674				17	20
		34			1	2	2			5	5.81395				18	20
		36			0	1	2			3	3.48837				19	20			sum				80	67		67.1951	79.8049
		38			0	0	0			0	0				20	20
															21	20				χ2	4.4947								hazard	0.769767
															22	20				p	0.0340001
MLS	24.4651														23	20
SD	5.49373														24	22
SE	0.572761														25	22
max	38														26	22
															27	22
															28	22
															29	22
															30	22
															31	22
															32	22
															33	22
															34	24
															35	24
															36	24
															37	24
															38	24
															39	24
															40	24
															41	24
															42	24
															43	24
															44	24
															45	24
															46	24
															47	24
															48	24
															49	24
															50	24
															51	26
															52	26
															53	26
															54	26
															55	26
															56	26
															57	26
															58	26
															59	26
															60	26
															61	26
															62	26
															63	26
															64	28
															65	28
															66	28
															67	28
															68	28
															69	28
															70	28
															71	28
															72	30
															73	30
															74	30
															75	30
															76	32
															77	32
															78	32
															79	32
															80	32
															81	34
															82	36
															83	36
															84	38
															85	38
															86	38

## Sheet: Sheet2
	Threonine														Kaplan - Meier 生命表			logrank test										hazard function
	200	LS(days)	survival(n)							SUM	survival rate(%)				i	days			t(days)	A live	B live	total live	A dead	B dead	total dead	eA	eB	hazard A(%)	hazard B(%)	hazard ratio
		0			30	30	32			92	100				1	14			12	88	92	180	1	0	1	0.491713	0.508287	0.011236	0	0
		2			30	30	32			92	100				2	16			14	83	91	174	5	1	6	2.93333	3.06667	0.0568182	0.0108696	0.191304
		4			30	30	32			92	100				3	16			16	78	87	165	5	4	9	4.2931	4.7069	0.060241	0.043956	0.72967
		6			30	30	32			92	100				4	16			18	71	80	151	7	7	14	6.61818	7.38182	0.0897436	0.0804598	0.896552
		8			30	30	32			92	100				5	16			20	55	69	124	16	11	27	12.6954	14.3046	0.225352	0.1375	0.610156
		10			30	30	32			92	100				6	18			22	35	59	94	20	10	30	13.3065	16.6935	0.363636	0.144928	0.398551
		12			30	30	32			92	100				7	18			24	27	44	71	8	15	23	8.56383	14.4362	0.228571	0.254237	1.11229
		14			30	30	31			91	98.913				8	18			26	15	27	42	12	17	29	11.0282	17.9718	0.444444	0.386364	0.869318
		16			30	29	28			87	94.5652				9	18			28	8	18	26	7	9	16	5.71429	10.2857	0.466667	0.333333	0.714286
		18			29	26	25			80	86.9565				10	18
		20			25	22	22			69	75				11	18
		22			21	20	18			59	64.1304				12	18
		24			16	15	13			44	47.8261				13	20
		26			10	9	8			27	29.3478				14	20
		28			6	7	5			18	19.5652				15	20
		30			4	7	4			15	16.3043				16	20
		32			4	3	2			9	9.78261				17	20
		34			2	1	1			4	4.34783				18	20
		36			2	0	0			2	2.17391				19	20			sum				80	74		65.1527	88.8473
		38			1	0	0			1	1.08696				20	20
		40			0	0	0			0	0				21	20				χ2	5.86459								hazard	0.605842
MLS	25														22	20				p	0.0154484
SD	5.42278														23	20
SE	0.542278														24	22
max	40														25	22
															26	22
															27	22
															28	22
															29	22
															30	22
															31	22
															32	22
															33	22
															34	24
															35	24
															36	24
															37	24
															38	24
															39	24
															40	24
															41	24
															42	24
															43	24
															44	24
															45	24
															46	24
															47	24
															48	24
															49	26
															50	26
															51	26
															52	26
															53	26
															54	26
															55	26
															56	26
															57	26
															58	26
															59	26
															60	26
															61	26
															62	26
															63	26
															64	26
															65	26
															66	28
															67	28
															68	28
															69	28
															70	28
															71	28
															72	28
															73	28
															74	28
															75	30
															76	30
															77	30
															78	32
															79	32
															80	32
															81	32
															82	32
															83	32
															84	34
															85	34
															86	34
															87	34
															88	34
															89	36
															90	36
															91	38
															92	40

## Sheet: Sheet4
	Threonine														Kaplan - Meier 生命表			logrank test										hazard function
	400	LS(days)	survival(n)							SUM	survival rate(%)				i	days			t(days)	A live	B live	total live	A dead	B dead	total dead	eA	eB	hazard A(%)	hazard B(%)	hazard ratio
		0			28	30	30			88	100				1	12			12	88	87	175	1	1	2	1.00565	0.99435	0.011236	0.0113636	1.01136
		2			28	30	30			88	100				2	14			14	83	80	163	5	7	12	6.03429	5.96571	0.0568182	0.0804598	1.41609
		4			28	30	30			88	100				3	14			16	78	74	152	5	6	11	5.60123	5.39877	0.060241	0.075	1.245
		6			28	30	30			88	100				4	14			18	71	66	137	7	8	15	7.69737	7.30263	0.0897436	0.108108	1.20463
		8			28	30	30			88	100				5	14			20	55	50	105	16	16	32	16.5839	15.4161	0.225352	0.242424	1.07576
		10			28	30	30			88	100				6	14			22	35	39	74	20	11	31	16.2381	14.7619	0.363636	0.22	0.605
		12			28	30	29			87	98.8636				7	14			24	27	23	50	8	16	24	11.3514	12.6486	0.228571	0.410256	1.79487
		14			23	28	29			80	90.9091				8	14			26	15	15	30	12	8	20	10.8	9.2	0.444444	0.347826	0.782609
		16			21	26	27			74	84.0909				9	16			28	8	8	16	7	7	14	7	7	0.466667	0.466667	1
		18			18	22	26			66	75				10	16
		20			12	18	20			50	56.8182				11	16
		22			10	15	14			39	44.3182				12	16
		24			5	8	10			23	26.1364				13	16
		26			4	6	5			15	17.0455				14	16
		28			3	3	2			8	9.09091				15	18
		30			2	1	1			4	4.54545				16	18
		32			1	0	1			2	2.27273				17	18
		34			0	0	1			1	1.13636				18	18
		36			0	0	0			0	0				19	18			sum				80	79		81.3063	77.6937
															20	18
															21	18				χ2	0.042949								hazard	1.28858
															22	18				p	0.835821
															23	18
															24	18
MLS	21.9318														25	18
SD	5.13226														26	18
SE	0.529353														27	18
max	36														28	18
															29	20
															30	20
															31	20
															32	20
															33	20
															34	20
															35	20
															36	20
															37	20
															38	20
															39	20
															40	20
															41	20
															42	20
															43	20
															44	20
															45	22
															46	22
															47	22
															48	22
															49	22
															50	24
															51	24
															52	24
															53	24
															54	24
															55	24
															56	24
															57	24
															58	24
															59	24
															60	24
															61	24
															62	24
															63	24
															64	24
															65	24
															66	26
															67	26
															68	26
															69	26
															70	26
															71	26
															72	26
															73	26
															74	28
															75	28
															76	28
															77	28
															78	28
															79	28
															80	28
															81	30
															82	30
															83	30
															84	30
															85	32
															86	32
															87	34
															88	36
