# Supplementary material for: L-threonine promotes healthspan by expediting ferritin-dependent ferroptosis inhibition in C. elegans
Source: Nat Commun. 2022 Nov 2;13:6554. doi: 10.1038/s41467-022-34265-x (PMC9628521; doi:10.1038/s41467-022-34265-x)
Supplement: Supplementary file 4 — Source Data [file 41467_2022_34265_MOESM4_ESM.zip › ED.Fig.5g.LS daf-16 Threonine.xls]

## Sheet: Sheet5
			Lifespan
Strain	treatment	nm	mean LS (Days)±SEM	% change	maximum survival time (hours)	p value (log-rank)	n	hazard ratio (50%)			MLS	SE
daf-16	Threonine	Vehicle	12.9 ± 0.3		20		87			12.9195	100	2.33209	0.301296
		100 μM	13.3 ± 0.3	2.9	20	0.485258	89	0.85		13.3034	102.971	2.27588	0.294033
		200 μM	13.7 ± 0.3	6.4	20	0.167558	87	0.76		13.7471	106.406	2.38378	0.307974
		400 μM	13.2 ± 0.3	1.8	22	0.349651	90	0.87		13.1556	101.827	2.57766	0.333022

## Sheet: Sheet1
daf-16	Control														Kaplan - Meier 生命表
		LS(days)	survival(n)							SUM	survival rate(%)				i	days
		0			30	28	29			87	100				1	6
		2			30	28	29			87	100				2	8
		4			30	28	29			87	100				3	8
		6			30	27	29			86	98.8506				4	8
		8			28	26	24			78	89.6552				5	8
		10			24	22	20			66	75.8621				6	8
		12			16	14	13			43	49.4253				7	8
		14			8	6	7			21	24.1379				8	8
		16			2	3	1			6	6.89655				9	8
		18			0	1	0			1	1.14943				10	10
		20			0	0	0			0	0				11	10
															12	10
															13	10
															14	10
															15	10
															16	10
															17	10
															18	10
															19	10
MLS	12.9195														20	10
SD	2.87418														21	10
SE	0.301296														22	12
max	22														23	12
															24	12
															25	12
															26	12
															27	12
															28	12
															29	12
															30	12
															31	12
															32	12
															33	12
															34	12
															35	12
															36	12
															37	12
															38	12
															39	12
															40	12
															41	12
															42	12
															43	12
															44	12
															45	14
															46	14
															47	14
															48	14
															49	14
															50	14
															51	14
															52	14
															53	14
															54	14
															55	14
															56	14
															57	14
															58	14
															59	14
															60	14
															61	14
															62	14
															63	14
															64	14
															65	14
															66	14
															67	16
															68	16
															69	16
															70	16
															71	16
															72	16
															73	16
															74	16
															75	16
															76	16
															77	16
															78	16
															79	16
															80	16
															81	16
															82	18
															83	18
															84	18
															85	18
															86	18
															87	20

## Sheet: Sheet2
daf-16	Threonine														Kaplan - Meier 生命表			logrank test										hazard function
	2 mM	LS(days)	survival(n)							SUM	survival rate(%)				i	days			t(days)	A live	B live	total live	A dead	B dead	total dead	eA	eB	hazard A(%)	hazard B(%)	hazard ratio
		0			30	29	30			89	100				1	6			8	78	81	159	6	6	12	5.89474	6.10526	0.0714286	0.0689655	0.965517
		2			30	29	30			89	100				2	6			10	66	68	134	12	13	25	12.2642	12.7358	0.153846	0.160494	1.04321
		4			30	29	30			89	100				3	8			12	43	54	97	23	14	37	18.2239	18.7761	0.348485	0.205882	0.590793
		6			28	29	30			87	97.7528				4	8			14	21	29	50	22	25	47	20.8351	26.1649	0.511628	0.462963	0.904882
		8			26	27	28			81	91.0112				5	8			16	6	5	11	15	24	39	16.38	22.62	0.714286	0.827586	1.15862
		10			21	24	23			68	76.4045				6	8			18	1	1	2	5	4	9	4.90909	4.09091	0.833333	0.8	0.96
		12			18	16	20			54	60.6742				7	8			20	0	0	0	1	1	2	1	1	1	1	1
		14			10	9	10			29	32.5843				8	8
		16			2	2	1			5	5.61798				9	10
		18			0	1	0			1	1.1236				10	10
		20			0	0	0			0	0				11	10
															12	10
															13	10
															14	10
MLS	13.3034														15	10
SD	2.94033														16	10
SE	0.294033														17	10
max	28														18	10
															19	10			sum				78	81		73.6122	85.3878
															20	10
															21	10				χ2	0.487024								hazard	0.846295
															22	12				p	0.485258
		0									100				23	12
		2									100				24	12
		4									100				25	12
		6									100				26	12
		8									100				27	12
		8									98				28	12
		10									98				29	12
		10									96				30	12
		12									96				31	12
		12									81				32	12
		14									81				33	12
		14									58				34	12
		16									58				35	12
		16									29				36	14
		18									29				37	14
		18									10				38	14
		20									10				39	14
		20									3				40	14
		22									3				41	14
		22									1				42	14
		24									1				43	14
		24									0				44	14
															45	14
															46	14
															47	14
															48	14
															49	14
															50	14
															51	14
															52	14
															53	14
															54	14
															55	14
															56	14
															57	14
															58	14
															59	14
															60	14
															61	16
															62	16
															63	16
															64	16
															65	16
															66	16
															67	16
															68	16
															69	16
															70	16
															71	16
															72	16
															73	16
															74	16
															75	16
															76	16
															77	16
															78	16
															79	16
															80	16
															81	16
															82	16
															83	16
															84	16
															85	18
															86	18
															87	18
															88	18
															89	20

## Sheet: Sheet3
daf-16	Threonine														Kaplan - Meier 生命表			logrank test										hazard function
	4 mM	LS(days)	survival(n)							SUM	survival rate(%)				i	days			t(days)	A live	B live	total live	A dead	B dead	total dead	eA	eB	hazard A(%)	hazard B(%)	hazard ratio
		0			30	29	28			87	100				1	6			8	78	80	158	6	1	7	3.56364	3.43636	0.0714286	0.0123457	0.17284
		2			30	29	28			87	100				2	8			10	66	69	135	12	12	24	11.7736	12.2264	0.153846	0.148148	0.962963
		4			30	29	28			87	100				3	8			12	43	62	105	23	7	30	14.6667	15.3333	0.348485	0.101449	0.291115
		6			30	29	27			86	98.8506				4	8			14	21	29	50	22	33	55	22.5238	32.4762	0.511628	0.532258	1.04032
		8			26	27	27			80	91.954				5	8			16	6	8	14	15	21	36	15.12	20.88	0.714286	0.724138	1.01379
		10			22	22	25			69	79.3103				6	8			18	1	3	4	5	5	10	4.28571	5.71429	0.833333	0.625	0.75
		12			20	20	22			62	71.2644				7	8			20	0	0	0	1	3	4	1	3	1	1	1
		14			9	10	10			29	33.3333				8	10
		16			2	2	4			8	9.1954				9	10
		18			1	0	2			3	3.44828				10	10
		20			0	0	0			0	0				11	10
															12	10
															13	10
															14	10
															15	10
MLS	13.7471														16	10
SD	2.95398	0									100				17	10
SE	0.307974	2									100				18	10
max	28	4									100				19	12			sum				78	81		69.3698	89.6302
		6									100				20	12
		8									100				21	12				χ2	1.90466								hazard	0.7648
		10									100				22	12				p	0.167558
		10									97				23	12
		12									97				24	12
		12									76				25	12
		14									76				26	14
		14									48				27	14
		16									48				28	14
		16									26				29	14
		18									26				30	14
		18									9				31	14
		20									9				32	14
		20									2				33	14
		22									2				34	14
		22									1				35	14
		24									1				36	14
		24									0				37	14
															38	14
															39	14
															40	14
															41	14
															42	14
															43	14
															44	14
															45	14
															46	14
															47	14
															48	14
															49	14
															50	14
															51	14
															52	14
															53	14
															54	14
															55	14
															56	14
															57	14
															58	14
															59	16
															60	16
															61	16
															62	16
															63	16
															64	16
															65	16
															66	16
															67	16
															68	16
															69	16
															70	16
															71	16
															72	16
															73	16
															74	16
															75	16
															76	16
															77	16
															78	16
															79	16
															80	18
															81	18
															82	18
															83	18
															84	18
															85	20
															86	20
															87	20

## Sheet: Sheet4
daf-16	Threonine														Kaplan - Meier 生命表			logrank test										hazard function
	8 mM	LS(days)	survival(n)							SUM	survival rate(%)				i	days			t(days)	A live	B live	total live	A dead	B dead	total dead	eA	eB	hazard A(%)	hazard B(%)	hazard ratio
		0			29	31	30			90	100				1	6			8	78	79	157	6	9	15	7.32558	7.67442	0.0714286	0.102273	1.43182
		2			29	31	30			90	100				2	6			10	66	63	129	12	16	28	13.9108	14.0892	0.153846	0.202532	1.31646
		4			29	31	30			90	100				3	8			12	43	54	97	23	9	32	16.3721	15.6279	0.348485	0.142857	0.409938
		6			28	30	30			88	97.7778				4	8			14	21	30	51	22	24	46	20.3918	25.6082	0.511628	0.444444	0.868687
		8			26	26	27			79	87.7778				5	8			16	6	5	11	15	25	40	16.4706	23.5294	0.714286	0.833333	1.16667
		10			22	20	21			63	70				6	8			18	1	2	3	5	3	8	4.36364	3.63636	0.833333	0.6	0.72
		12			21	16	17			54	60				7	8			20	0	1	1	1	1	2	0.666667	1.33333	1	0.5	0.5
		14			11	9	10			30	33.3333				8	8
		16			2	1	2			5	5.55556				9	8
		18			1	0	1			2	2.22222				10	8
		20			0	0	1			1	1.11111				11	8
		22			0	0	0			0	0				12	10
															13	10
															14	10
															15	10
															16	10
MLS	13.1556														17	10
SD	3.22877														18	10
SE	0.333022														19	10			sum				78	78		72.1756	83.8244
max	24														20	10
															21	10				χ2	0.874725								hazard	0.865027
															22	10				p	0.349651
															23	10
															24	10
															25	10
															26	10
															27	10
															28	12
															29	12
															30	12
															31	12
															32	12
															33	12
															34	12
															35	12
															36	12
															37	14
															38	14
															39	14
															40	14
															41	14
															42	14
															43	14
															44	14
															45	14
															46	14
															47	14
															48	14
															49	14
															50	14
															51	14
															52	14
															53	14
															54	14
															55	14
															56	14
															57	14
															58	14
															59	14
															60	14
															61	16
															62	16
															63	16
															64	16
															65	16
															66	16
															67	16
															68	16
															69	16
															70	16
															71	16
															72	16
															73	16
															74	16
															75	16
															76	16
															77	16
															78	16
															79	16
															80	16
															81	16
															82	16
															83	16
															84	16
															85	16
															86	18
															87	18
															88	18
															89	20
															90	22
