# Supplementary material for: L-threonine promotes healthspan by expediting ferritin-dependent ferroptosis inhibition in C. elegans
Source: Nat Commun. 2022 Nov 2;13:6554. doi: 10.1038/s41467-022-34265-x (PMC9628521; doi:10.1038/s41467-022-34265-x)
Supplement: Supplementary file 4 — Source Data [file 41467_2022_34265_MOESM4_ESM.zip › ED.Fig.5h.LS daf-16 Threonine.xls]

## Sheet: Sheet5
			Lifespan
Strain	treatment		mean LS (Days)±SEM	% change	p value (log-rank)	n					MLS	SE
daf-16	Threonine	Vehicle	12.7 ± 0.3			92				12.6522	100	2.51859	0.318657
		100 μM	13.2 ± 0.3	4.6	0.508733	97				13.2371	104.623	2.535	0.320733
		200 μM	12.7 ± 0.3	0.5	0.501534	93				12.7097	100.454	2.27487	0.28782
		400 μM	12.5 ± 0.4		0.856849	94				12.5319	99.0495	2.99755	0.379256

## Sheet: Sheet1
daf-16	Control														Kaplan - Meier 生命表
		LS(days)	survival(n)							SUM	survival rate(%)				i	days
		0			32	29	31			92	100				1	8
		2			32	29	31			92	100				2	8
		4			32	29	31			92	100				3	8
		6			32	29	31			92	100				4	8
		8			26	25	26			77	83.6957				5	8
		10			22	23	22			67	72.8261				6	8
		12			14	12	16			42	45.6522				7	8
		14			7	4	8			19	20.6522				8	8
		16			1	1	4			6	6.52174				9	8
		18			1	0	2			3	3.26087				10	8
		20			0	0	0			0	0				11	8
															12	8
															13	8
															14	8
															15	8
															16	10
															17	10
															18	10
															19	10
MLS	12.6522														20	10
SD	3.03979														21	10
SE	0.318657														22	10
max	22														23	10
															24	10
															25	10
															26	12
															27	12
															28	12
															29	12
															30	12
															31	12
															32	12
															33	12
															34	12
															35	12
															36	12
															37	12
															38	12
															39	12
															40	12
															41	12
															42	12
															43	12
															44	12
															45	12
															46	12
															47	12
															48	12
															49	12
															50	12
															51	14
															52	14
															53	14
															54	14
															55	14
															56	14
															57	14
															58	14
															59	14
															60	14
															61	14
															62	14
															63	14
															64	14
															65	14
															66	14
															67	14
															68	14
															69	14
															70	14
															71	14
															72	14
															73	14
															74	16
															75	16
															76	16
															77	16
															78	16
															79	16
															80	16
															81	16
															82	16
															83	16
															84	16
															85	16
															86	16
															87	18
															88	18
															89	18
															90	20
															91	20
															92	20

## Sheet: Sheet2
daf-16	Threonine														Kaplan - Meier 生命表			logrank test										hazard function
	2 mM	LS(days)	survival(n)							SUM	survival rate(%)				i	days			t(days)	A live	B live	total live	A dead	B dead	total dead	eA	eB	hazard A(%)	hazard B(%)	hazard ratio
		0			31	34	32			97	100				1	6			8	77	88	165	15	8	23	11.2553	11.7447	0.163043	0.0833333	0.511111
		2			31	34	32			97	100				2	8			10	67	69	136	10	19	29	13.5333	15.4667	0.12987	0.215909	1.6625
		4			31	34	32			97	100				3	8			12	42	54	96	25	15	40	19.7059	20.2941	0.373134	0.217391	0.582609
		6			31	33	32			96	98.9691				4	8			14	19	30	49	23	24	47	20.5625	26.4375	0.547619	0.444444	0.811594
		8			26	32	30			88	90.7216				5	8			16	6	9	15	13	21	34	13.1837	20.8163	0.684211	0.7	1.02308
		10			15	28	26			69	71.134				6	8			18	3	5	8	3	4	7	2.8	4.2	0.5	0.444444	0.888889
		12			12	20	22			54	55.6701				7	8			20	0	0	0	3	5	8	3	5	1	1	1
		14			7	12	11			30	30.9278				8	8
		16			2	4	3			9	9.27835				9	8
		18			2	2	1			5	5.15464				10	10
		20			0	0	0			0	0				11	10
															12	10
															13	10
															14	10
MLS	13.2371														15	10
SD	3.20733														16	10
SE	0.320733														17	10
max	28														18	10
															19	10			sum				77	88		72.7854	92.2146
															20	10
															21	10				χ2	0.436672								hazard	1.0189
															22	10				p	0.508733
		0									100				23	10
		2									100				24	10
		4									100				25	10
		6									100				26	10
		8									100				27	10
		8									98				28	10
		10									98				29	12
		10									96				30	12
		12									96				31	12
		12									81				32	12
		14									81				33	12
		14									58				34	12
		16									58				35	12
		16									29				36	12
		18									29				37	12
		18									10				38	12
		20									10				39	12
		20									3				40	12
		22									3				41	12
		22									1				42	12
		24									1				43	12
		24									0				44	14
															45	14
															46	14
															47	14
															48	14
															49	14
															50	14
															51	14
															52	14
															53	14
															54	14
															55	14
															56	14
															57	14
															58	14
															59	14
															60	14
															61	14
															62	14
															63	14
															64	14
															65	14
															66	14
															67	14
															68	16
															69	16
															70	16
															71	16
															72	16
															73	16
															74	16
															75	16
															76	16
															77	16
															78	16
															79	16
															80	16
															81	16
															82	16
															83	16
															84	16
															85	16
															86	16
															87	16
															88	16
															89	18
															90	18
															91	18
															92	18
															93	20
															94	20
															95	20
															96	20
															97	20

## Sheet: Sheet3
daf-16	Threonine														Kaplan - Meier 生命表			logrank test										hazard function
	4 mM	LS(days)	survival(n)							SUM	survival rate(%)				i	days			t(days)	A live	B live	total live	A dead	B dead	total dead	eA	eB	hazard A(%)	hazard B(%)	hazard ratio
		0			33	30	30			93	100				1	8			8	78	87	165	6	6	12	5.69492	6.30508	0.0714286	0.0645161	0.903226
		2			33	30	30			93	100				2	8			10	66	60	126	12	27	39	18.4364	20.5636	0.153846	0.310345	2.01724
		4			33	30	30			93	100				3	8			12	43	47	90	23	13	36	18.8571	17.1429	0.348485	0.216667	0.621739
		6			33	30	30			93	100				4	8			14	21	19	40	22	28	50	23.8889	26.1111	0.511628	0.595745	1.16441
		8			31	28	28			87	93.5484				5	8			16	6	5	11	15	14	29	15.225	13.775	0.714286	0.736842	1.03158
		10			20	24	16			60	64.5161				6	8			18	1	1	2	5	4	9	4.90909	4.09091	0.833333	0.8	0.96
		12			17	16	14			47	50.5376				7	10			20	0	0	0	1	1	2	1	1	1	1	1
		14			5	6	8			19	20.4301				8	10
		16			1	2	2			5	5.37634				9	10
		18			0	0	1			1	1.07527				10	10
		20			0	0	0			0	0				11	10
															12	10
															13	10
															14	10
															15	10
MLS	12.7097														16	10
SD	2.76067														17	10
SE	0.28782														18	10
max	28														19	10			sum				78	87		82.3165	82.6835
															20	10
															21	10				χ2	0.451688								hazard	1.2678
															22	10				p	0.501534
															23	10
															24	10
															25	10
															26	10
															27	10
															28	10
															29	10
															30	10
															31	10
															32	10
															33	10
															34	12
															35	12
															36	12
															37	12
															38	12
															39	12
															40	12
															41	12
															42	12
															43	12
															44	12
															45	12
															46	12
															47	14
															48	14
															49	14
															50	14
															51	14
															52	14
															53	14
															54	14
															55	14
															56	14
															57	14
															58	14
															59	14
															60	14
															61	14
															62	14
															63	14
															64	14
															65	14
															66	14
															67	14
															68	14
															69	14
															70	14
															71	14
															72	14
															73	14
															74	14
															75	16
															76	16
															77	16
															78	16
															79	16
															80	16
															81	16
															82	16
															83	16
															84	16
															85	16
															86	16
															87	16
															88	16
															89	18
															90	18
															91	18
															92	18
															93	20

## Sheet: Sheet4
daf-16	Threonine														Kaplan - Meier 生命表			logrank test										hazard function
	8 mM	LS(days)	survival(n)							SUM	survival rate(%)				i	days			t(days)	A live	B live	total live	A dead	B dead	total dead	eA	eB	hazard A(%)	hazard B(%)	hazard ratio
		0			30	30	34			94	100				1	8			8	78	82	160	6	12	18	8.49438	9.50562	0.0714286	0.12766	1.78723
		2			30	30	34			94	100				2	8			10	66	56	122	12	26	38	18.525	19.475	0.153846	0.317073	2.06098
		4			30	30	34			94	100				3	8			12	43	31	74	23	25	48	25.9672	22.0328	0.348485	0.446429	1.28106
		6			30	30	34			94	100				4	8			14	21	19	40	22	12	34	19.7568	14.2432	0.511628	0.387097	0.756598
		8			22	28	32			82	87.234				5	8			16	6	13	19	15	6	21	11.025	9.975	0.714286	0.315789	0.442105
		10			16	18	22			56	59.5745				6	8			18	1	7	8	5	6	11	3.47368	7.52632	0.833333	0.461538	0.553846
		12			11	8	12			31	32.9787				7	8			20	0	5	5	1	2	3	0.375	2.625	1	0.285714	0.285714
		14			5	8	6			19	20.2128				8	8
		16			4	5	4			13	13.8298				9	8
		18			2	2	3			7	7.44681				10	8
		20			1	2	2			5	5.31915				11	8
		22			0	0	0			0	0				12	8
															13	10
															14	10
															15	10
															16	10
MLS	12.5319														17	10
SD	3.67702														18	10
SE	0.379256														19	10			sum				78	77		79.1227	75.8773
max	24														20	10
															21	10				χ2	0.0325395								hazard	1.36621
															22	10				p	0.856849
															23	10
															24	10
															25	10
															26	10
															27	10
															28	10
															29	10
															30	10
															31	10
															32	10
															33	10
															34	10
															35	10
															36	10
															37	10
															38	10
															39	12
															40	12
															41	12
															42	12
															43	12
															44	12
															45	12
															46	12
															47	12
															48	12
															49	12
															50	12
															51	12
															52	12
															53	12
															54	12
															55	12
															56	12
															57	12
															58	12
															59	12
															60	12
															61	12
															62	12
															63	12
															64	14
															65	14
															66	14
															67	14
															68	14
															69	14
															70	14
															71	14
															72	14
															73	14
															74	14
															75	14
															76	16
															77	16
															78	16
															79	16
															80	16
															81	16
															82	18
															83	18
															84	18
															85	18
															86	18
															87	18
															88	20
															89	20
															90	22
															91	22
															92	22
															93	22
															94	22
