# Supplementary material for: L-threonine promotes healthspan by expediting ferritin-dependent ferroptosis inhibition in C. elegans
Source: Nat Commun. 2022 Nov 2;13:6554. doi: 10.1038/s41467-022-34265-x (PMC9628521; doi:10.1038/s41467-022-34265-x)
Supplement: Supplementary file 4 — Source Data [file 41467_2022_34265_MOESM4_ESM.zip › ED.Fig.5i.LS daf-16 Threonine.xls]

## Sheet: Sheet5
			Lifespan
Strain	treatment	nm	mean LS (Days)±SEM	% change	p value (log-rank)	n					MLS	SE
daf-16	Threonine	Vehicle	12.3 ± 0.3			93				12.3441	100	2.4995	0.30854
		100 μM	13.0 ± 0.3	5	0.327909	95				12.9684	105.058	2.73434	0.337529
		200 μM	12.7 ± 0.3	3.2	0.410423	95				12.7368	103.182	2.58481	0.319071
		400 μM	12.2 ± 0.3	-1	0.6504	92				12.2174	98.9736	2.36924	0.292461

## Sheet: Sheet1
daf-16	Control														Kaplan - Meier 生命表
		LS(days)	survival(n)							SUM	survival rate(%)				i	days
		0			29	31	33			93	100				1	6
		2			29	31	33			93	100				2	8
		4			29	31	33			93	100				3	8
		6			29	30	33			92	98.9247				4	8
		8			27	28	31			86	92.4731				5	8
		10			26	14	16			56	60.2151				6	8
		12			16	11	10			37	39.7849				7	8
		14			6	2	5			13	13.9785				8	10
		16			2	2	3			7	7.52688				9	10
		18			2	1	1			4	4.30108				10	10
		20			0	0	0			0	0				11	10
															12	10
															13	10
															14	10
															15	10
															16	10
															17	10
															18	10
															19	10
MLS	12.3441														20	10
SD	2.94329														21	10
SE	0.30854														22	10
max	22														23	10
															24	10
															25	10
															26	10
															27	10
															28	10
															29	10
															30	10
															31	10
															32	10
															33	10
															34	10
															35	10
															36	10
															37	10
															38	12
															39	12
															40	12
															41	12
															42	12
															43	12
															44	12
															45	12
															46	12
															47	12
															48	12
															49	12
															50	12
															51	12
															52	12
															53	12
															54	12
															55	12
															56	12
															57	14
															58	14
															59	14
															60	14
															61	14
															62	14
															63	14
															64	14
															65	14
															66	14
															67	14
															68	14
															69	14
															70	14
															71	14
															72	14
															73	14
															74	14
															75	14
															76	14
															77	14
															78	14
															79	14
															80	14
															81	16
															82	16
															83	16
															84	16
															85	16
															86	16
															87	18
															88	18
															89	18
															90	20
															91	20
															92	20
															93	20

## Sheet: Sheet2
daf-16	Threonine														Kaplan - Meier 生命表			logrank test										hazard function
	2 mM	LS(days)	survival(n)							SUM	survival rate(%)				i	days			t(days)	A live	B live	total live	A dead	B dead	total dead	eA	eB	hazard A(%)	hazard B(%)	hazard ratio
		0			34	30	31			95	100				1	10			8	86	95	181	6	0	6	2.95187	3.04813	0.0652174	0	0
		2			34	30	31			95	100				2	10			10	56	60	116	30	35	65	30.884	34.116	0.348837	0.368421	1.05614
		4			34	30	31			95	100				3	10			12	37	34	71	29	26	55	28.8095	26.1905	0.439394	0.433333	0.986207
		6			34	30	31			95	100				4	10			14	13	23	36	24	11	35	18.2394	16.7606	0.648649	0.323529	0.498775
		8			34	30	31			95	100				5	10			16	7	12	19	6	11	17	6.13889	10.8611	0.461538	0.478261	1.03623
		10			12	26	22			60	63.1579				6	10			18	4	8	12	3	4	7	2.57895	4.42105	0.428571	0.333333	0.777778
		12			4	16	14			34	35.7895				7	10			20	0	4	4	4	4	8	2.66667	5.33333	1	0.5	0.5
		14			2	11	10			23	24.2105				8	10
		16			1	5	6			12	12.6316				9	10
		18			0	3	5			8	8.42105				10	10
		20			0	1	3			4	4.21053				11	10
		22			0	0	0			0	0				12	10
															13	10
															14	10
MLS	12.9684														15	10
SD	3.37529														16	10
SE	0.337529														17	10
max	28														18	10
															19	10			sum				96	91		89.3174	97.6826
															20	10
															21	10				χ2	0.957136								hazard	0.847041
															22	10				p	0.327909
															23	10
															24	10
															25	10
															26	10
															27	10
															28	10
															29	10
															30	10
															31	10
															32	10
															33	10
															34	10
															35	10
															36	12
															37	12
															38	12
															39	12
															40	12
															41	12
															42	12
															43	12
															44	12
															45	12
															46	12
															47	12
															48	12
															49	12
															50	12
															51	12
															52	12
															53	12
															54	12
															55	12
															56	12
															57	12
															58	12
															59	12
															60	12
															61	12
															62	14
															63	14
															64	14
															65	14
															66	14
															67	14
															68	14
															69	14
															70	14
															71	14
															72	14
															73	16
															74	16
															75	16
															76	16
															77	16
															78	16
															79	16
															80	16
															81	16
															82	16
															83	16
															84	18
															85	18
															86	18
															87	18
															88	20
															89	20
															90	20
															91	20
															92	22
															93	22
															94	22
															95	22

## Sheet: Sheet3
daf-16	Threonine														Kaplan - Meier 生命表			logrank test										hazard function
	4 mM	LS(days)	survival(n)							SUM	survival rate(%)				i	days			t(days)	A live	B live	total live	A dead	B dead	total dead	eA	eB	hazard A(%)	hazard B(%)	hazard ratio
		0			30	35	30			95	100				1	6			8	86	92	178	6	2	8	3.95699	4.04301	0.0652174	0.0212766	0.326241
		2			30	35	30			95	100				2	8			10	56	58	114	30	34	64	30.9213	33.0787	0.348837	0.369565	1.05942
		4			30	35	30			95	100				3	8			12	37	40	77	29	18	47	25.0161	21.9839	0.439394	0.310345	0.706302
		6			29	35	30			94	98.9474				4	10			14	13	23	36	24	17	41	19.7013	21.2987	0.648649	0.425	0.655208
		8			29	33	30			92	96.8421				5	10			16	7	9	16	6	14	20	7.22222	12.7778	0.461538	0.608696	1.31884
		10			12	22	24			58	61.0526				6	10			18	4	4	8	3	5	8	3.5	4.5	0.428571	0.555556	1.2963
		12			6	16	18			40	42.1053				7	10			20	0	0	0	4	4	8	4	4	1	1	1
		14			2	10	11			23	24.2105				8	10
		16			2	4	3			9	9.47368				9	10
		18			1	1	2			4	4.21053				10	10
		20			0	0	0			0	0				11	10
															12	10
															13	10
															14	10
															15	10
MLS	12.7368														16	10
SD	3.06042														17	10
SE	0.319071														18	10
max	28														19	10			sum				96	92		90.361	97.639
															20	10
															21	10				χ2	0.677576								hazard	0.806977
															22	10				p	0.410423
															23	10
															24	10
															25	10
															26	10
															27	10
															28	10
															29	10
															30	10
															31	10
															32	10
															33	10
															34	10
															35	10
															36	10
															37	10
															38	12
															39	12
															40	12
															41	12
															42	12
															43	12
															44	12
															45	12
															46	12
															47	12
															48	12
															49	12
															50	12
															51	12
															52	12
															53	12
															54	12
															55	12
															56	14
															57	14
															58	14
															59	14
															60	14
															61	14
															62	14
															63	14
															64	14
															65	14
															66	14
															67	14
															68	14
															69	14
															70	14
															71	14
															72	14
															73	16
															74	16
															75	16
															76	16
															77	16
															78	16
															79	16
															80	16
															81	16
															82	16
															83	16
															84	16
															85	16
															86	16
															87	18
															88	18
															89	18
															90	18
															91	18
															92	20
															93	20
															94	20
															95	20

## Sheet: Sheet4
daf-16	Threonine														Kaplan - Meier 生命表			logrank test										hazard function
	8 mM	LS(days)	survival(n)							SUM	survival rate(%)				i	days			t(days)	A live	B live	total live	A dead	B dead	total dead	eA	eB	hazard A(%)	hazard B(%)	hazard ratio
		0			31	31	30			92	100				1	10			8	86	92	178	6	0	6	3	3	0.0652174	0	0
		2			31	31	30			92	100				2	10			10	56	52	108	30	40	70	33.8202	36.1798	0.348837	0.434783	1.24638
		4			31	31	30			92	100				3	10			12	37	24	61	29	28	57	31.8814	25.1186	0.439394	0.538462	1.22546
		6			31	31	30			92	100				4	10			14	13	12	25	24	12	36	21.8361	14.1639	0.648649	0.5	0.770833
		8			31	31	30			92	100				5	10			16	7	8	15	6	4	10	5.2	4.8	0.461538	0.333333	0.722222
		10			22	18	12			52	56.5217				6	10			18	4	5	9	3	3	6	2.8	3.2	0.428571	0.375	0.875
		12			8	11	5			24	26.087				7	10			20	0	1	1	4	4	8	3.55556	4.44444	1	0.8	0.8
		14			6	4	2			12	13.0435				8	10
		16			5	1	2			8	8.69565				9	10
		18			3	1	1			5	5.43478				10	10
		20			1	0	0			1	1.08696				11	10
		22			0	0	0			0	0				12	10
															13	10
															14	10
															15	10
															16	10
MLS	12.2174														17	10
SD	2.83551														18	10
SE	0.292461														19	10			sum				96	91		99.0932	87.9068
max	24														20	10
															21	10				χ2	0.205396								hazard	1.08089
															22	10				p	0.6504
															23	10
															24	10
															25	10
															26	10
															27	10
															28	10
															29	10
															30	10
															31	10
															32	10
															33	10
															34	10
															35	10
															36	10
															37	10
															38	10
															39	10
															40	10
															41	12
															42	12
															43	12
															44	12
															45	12
															46	12
															47	12
															48	12
															49	12
															50	12
															51	12
															52	12
															53	12
															54	12
															55	12
															56	12
															57	12
															58	12
															59	12
															60	12
															61	12
															62	12
															63	12
															64	12
															65	12
															66	12
															67	12
															68	12
															69	14
															70	14
															71	14
															72	14
															73	14
															74	14
															75	14
															76	14
															77	14
															78	14
															79	14
															80	14
															81	16
															82	16
															83	16
															84	16
															85	18
															86	18
															87	18
															88	20
															89	20
															90	20
															91	20
															92	22
