# Supplementary material for: L-threonine promotes healthspan by expediting ferritin-dependent ferroptosis inhibition in C. elegans
Source: Nat Commun. 2022 Nov 2;13:6554. doi: 10.1038/s41467-022-34265-x (PMC9628521; doi:10.1038/s41467-022-34265-x)
Supplement: Supplementary file 4 — Source Data [file 41467_2022_34265_MOESM4_ESM.zip › ED.Fig.5j-l.LS_hsf-1 Threonine.xlsx]

## Sheet: Summary
			Lifespan
Strain	Trial	Threonine	mean LS (Days)±SEM	% change	p value (log-rank)	n	Max				MLS	SE
hsf-1	1	Vehicle	7.5 ± 0.2			98	16			7.53061	100	12.2959	0.925956
		100 uM	7.1 ± 0.2	-5.7	0.542541	98	16			7.10204	94.3089	12.0296	0.905903
		200 uM	8.1 ± 0.3	7.6	0.283275	98	20			8.10204	107.588	11.466	0.863457
		400 uM	7.6 ± 0.2	0.9	0.288742	99	18			7.59596	100.868	10.0726	0.758531
	2	Vehicle	7.9 ± 0.3			86	18			7.88372	100	10.2923	0.811412
		100 uM	7.5 ± 0.3	0.9	0.583598	95	18			7.95789	100.941	9.93799	0.783483
		200 uM	7.5 ± 0.3	-5.1	0.549657	89	18			7.48315	94.919	10.744	0.847029
		400 uM	8.0 ± 0.4	2	0.702936	96	20			8.04167	102.003	10.0397	0.791501
	3	Vehicle	7.2 ± 0.2			81	14			7.20988	100	12.0113	0.865998
		100 uM	7.4 ± 0.2	3.3	0.476938	90	18			7.44444	103.253	13.1593	0.948769
		200 uM	7.4 ± 0.2	2.9	0.381896	93	22			7.41935	102.905	10.9324	0.788213
		400 uM	7.0 ± 0.2	-3.1	0.42616	99	18			6.9899	96.9489	11.2836	0.813532

## Sheet: Data analysis
	hsf-1 +threonine demography. N2, 40% humidity, 100 nematode per plate
	48hour cohort, set up date : 2021-06-09
	Days	Vehicle						100 uM						200 uM						400 uM
		Trial 1		Trial 2		Trial 3		Trial 1		Trial 2		Trial 3		Trial 1		Trial 2		Trial 3		Trial 1		Trial 2		Trial 3
		N2		N2		N2		N2		N2		N2		N2		N2		N2		N2		N2		N2
Date		D	C	D	C	D	C	D	C	D	C	D	C	D	C	D	C	D	C	D	C	D	C	D	C
2021-06-09	0	0	0	0	0	0	0	0	0	0	0	0	0	0	0	0	0	0	0	0	0	0	0	0	0
2021-06-11	2	2	0	3	0	1	0	4	1	6	1	0	2	1	0	3	2	4	3	8	0	3	0	11	0
2021-06-13	4	11	0	8	5	11	2	17	0	9	0	6	3	11	1	12	6	15	2	12	1	12	1	12	0
2021-06-15	6	25	2	19	8	24	4	22	1	18	1	22	0	23	1	21	1	18	3	22	0	20	1	24	0
2021-06-17	8	38	0	32	0	30	4	38	0	32	0	41	0	36	0	34	2	32	3	28	0	31	2	30	1
2021-06-19	10	16	0	14	1	13	3	11	0	16	2	15	0	14	0	11	0	8	0	16	0	17	0	16	0
2021-06-21	12	4	0	6	0	2	5	5	0	8	1	7	0	6	0	5	0	4	0	7	0	6	0	4	0
2021-06-23	14	2	0	3	0	0	1	1	0	4	0	3	0	3	0	2	0	3	0	4	0	3	0	1	0
2021-06-25	16	0		1	0	0	0	0	0	2	0	1	0	2	0	1	0	2	0	2	0	3	0	1	0
2021-06-27	18	0		0		0		0		0	0	0	0	2	0	0	0	2	0	0	0	1	0	0	0
2021-06-29	20	0		0		0		0		0		0	0	0	0	0	0	1	0	0	0	0	0	0
2021-07-01	22	0		0		0		0		0		0	0	0	0	0	0	0	0	0	0	0		0
2021-07-03	24	0		0		0		0		0		0	0	0	0	0	0	0	0	0	0	0		0
2021-07-05	26	0		0	0	0		0		0		0	0	0	0	0	0	0	0	0	0	0		0
2021-07-07	28	0		0	0	0		0		0		0	0	0	0	0	0	0	0	0	0	0		0
2021-07-09	30	0		0	0	0		0		0		0	0	0	0	0	0	0	0	0	0	0		0
2021-07-11	32	0		0	0	0		0		0		0	0	0	0	0	0	0	0	0	0	0		0
2021-07-13	34	0		0	0	0		0		0		0	0	0	0	0	0	0	0	0	0	0		0
2021-07-15	36	0		0	0	0		0		0		0	0	0	0	0	0	0	0	0	0	0		0
2021-07-17	38	0		0	0	0		0		0		0	0	0	0	0	0	0	0	0	0	0		0
2021-07-19	40	0		0	0	0		0		0		0	0	0	0	0	0	0	0	0	0	0		0
2021-07-21	42	0		0	0	0		0		0		0	0	0	0	0	0	0	0	0	0	0		0
2021-07-23	44	0		0	0	0		0		0		0	0	0	0	0	0	0	0	0	0	0		0
2021-07-25	46	0		0	0	0		0		0		0	0	0	0	0	0	0	0	0	0	0		0
2021-07-27	48	0		0	0	0		0		0		0	0	0	0	0	0	0	0	0	0	0		0
2021-07-29	50	0		0	0	0		0		0		0	0	0	0	0	0	0	0	0	0	0		0
	SUM	98	2	86	14	81	19	98	2	95	5	95	5	98	2	89	11	89	11	99	1	96	4	99	1

## Sheet: Vehicle
						alive			Survival rate			LS
	Days	#1	#2	#3		#1	#2	#3	#1	#2	#3	#1	#2	#3
	0	0	0	0		98	86	81	100	100	100	0	0	0
	2	2	3	1		96	83	80	97.9592	96.5116	98.7654	4	6	2
	4	11	8	11		85	75	69	86.7347	87.2093	85.1852	44	32	44
	6	25	19	24		60	56	45	61.2245	65.1163	55.5556	150	114	144
	8	38	32	30		22	24	15	22.449	27.907	18.5185	304	256	240
	10	16	14	13		6	10	2	6.12245	11.6279	2.46914	160	140	130
	12	4	6	2		2	4	0	2.04082	4.65116	0	48	72	24
	14	2	3	0		0	1	0	0	1.16279	0	28	42	0
	16	0	1	0		0	0	0	0	0	0	0	16	0
	18	0	0	0		0	0	0	0	0	0	0	0	0
	20	0	0	0		0	0	0	0	0	0	0	0	0
	22	0	0	0		0	0	0	0	0	0	0	0	0
	24	0	0	0		0	0	0	0	0	0	0	0	0
	26	0	0	0		0	0	0	0	0	0	0	0	0
	28	0	0	0		0	0	0	0	0	0	0	0	0
	30	0	0	0		0	0	0	0	0	0	0	0	0
	32	0	0	0		0	0	0	0	0	0	0	0	0
	34	0	0	0		0	0	0	0	0	0	0	0	0
	36	0	0	0		0	0	0	0	0	0	0	0	0
	38	0	0	0		0	0	0	0	0	0	0	0	0
	40	0	0	0		0	0	0	0	0	0	0	0	0
	42	0	0	0		0	0	0	0	0	0	0	0	0
	44	0	0	0		0	0	0	0	0	0	0	0	0
	46	0	0	0		0	0	0	0	0	0	0	0	0
	48	0	0	0		0	0	0	0	0	0	0	0	0
	50	0	0	0		0	0	0	0	0	0	0	0	0
		98	86	81								7.53061	7.88372	7.20988
												0.925956	0.811412	0.865998

## Sheet: 100 uM
						alive			Survival rate			LS					logrank test
	Days	1	2	3		#1	#2	#3	#1	#2	#3	#1	#2	#3				t(days)	A live	B live	total live	A dead	B dead	total dead	eA	eB
	0	0	0	0		98	95	90	100	100	100	0	0	0				2	96	94	190	2	4	6	3	3
	2	4	6	2		94	89	88	95.9184	93.6842	97.7778	8	12	4				4	85	77	162	11	17	28	14.1474	13.8526
	4	17	9	13		77	80	75	78.5714	84.2105	83.3333	68	36	52				6	60	55	115	25	22	47	24.6605	22.3395
	6	22	18	28		55	62	47	56.1224	65.2632	52.2222	132	108	168				8	22	17	39	38	38	76	39.6522	36.3478
	8	38	32	26		17	30	21	17.3469	31.5789	23.3333	304	256	208				10	6	6	12	16	11	27	15.2308	11.7692
	10	11	16	12		6	14	9	6.12245	14.7368	10	110	160	120				12	2	1	3	4	5	9	4.5	4.5
	12	5	8	5		1	6	4	1.02041	6.31579	4.44444	60	96	60				14	0	0	0	2	1	3	2	1
	14	1	4	3		0	2	1	0	2.10526	1.11111	14	56	42
	16	0	2	1		0	0	0	0	0	0	0	32	16
	18	0	0	0		0	0	0	0	0	0	0	0	0
	20	0	0	0		0	0	0	0	0	0	0	0	0
	22	0	0	0		0	0	0	0	0	0	0	0	0
	24	0	0	0		0	0	0	0	0	0	0	0	0
	26	0	0	0		0	0	0	0	0	0	0	0	0
	28	0	0	0		0	0	0	0	0	0	0	0	0
	30	0	0	0		0	0	0	0	0	0	0	0	0
	32	0	0	0		0	0	0	0	0	0	0	0	0
	34	0	0	0		0	0	0	0	0	0	0	0	0
	36	0	0	0		0	0	0	0	0	0	0	0	0				sum				96	94		100.191	89.8092
	38	0	0	0		0	0	0	0	0	0	0	0	0
	40	0	0	0		0	0	0	0	0	0	0	0	0					χ2	0.370851
	42	0	0	0		0	0	0	0	0	0	0	0	0					p	0.542541
	44	0	0	0		0	0	0	0	0	0	0	0	0
	46	0	0	0		0	0	0	0	0	0	0	0	0
	48	0	0	0		0	0	0	0	0	0	0	0	0			logrank test
	50	0	0	0		0	0	0	0	0	0	0	0	0				t(days)	A live	B live	total live	A dead	B dead	total dead	eA	eB
		98	95	90								7.10204	7.95789	7.44444				2	83	89	172	3	6	9	4.27624	4.72376
												0.905903	0.783483	0.816622				4	75	80	155	8	9	17	8.20349	8.79651
																		6	56	62	118	19	18	37	17.9032	19.0968
																		8	24	30	54	32	32	64	30.3729	33.6271
																		10	10	14	24	14	16	30	13.3333	16.6667
																		12	4	6	10	6	8	14	5.83333	8.16667
																		14	1	2	3	3	4	7	2.8	4.2
																		sum				82	87		78.4463	90.5537
																			χ2	0.300455
																			p	0.583598
																	logrank test
																		t(days)	A live	B live	total live	A dead	B dead	total dead	eA	eB
																		2	80	88	168	1	2	3	1.42105	1.57895
																		4	69	75	144	11	13	24	11.4286	12.5714
																		6	45	47	92	24	28	52	24.9167	27.0833
																		8	15	21	36	30	26	56	27.3913	28.6087
																		10	2	9	11	13	12	25	10.4167	14.5833
																		12	0	4	4	2	5	7	1.27273	5.72727
																		14	0	1	1	0	3	3	0	3
																		sum				80	87		75.4259	91.5741
																			χ2	0.505857
																			p	0.476938

## Sheet: 200 uM
						alive			Survival rate			LS					logrank test
	Days	1	2	3		#1	#2	#3	#1	#2	#3	#1	#2	#3				t(days)	A live	B live	total live	A dead	B dead	total dead	eA	eB
	0	0	0	0		98	89	93	100	100	100	0	0	0				2	96	97	193	2	1	3	1.5	1.5
	2	1	3	6		97	86	87	98.9796	96.6292	93.5484	2	6	12				4	85	86	171	11	11	22	10.943	11.057
	4	11	12	19		86	74	68	87.7551	83.1461	73.1183	44	48	76				6	60	63	123	25	23	48	23.8596	24.1404
	6	23	21	20		63	53	48	64.2857	59.5506	51.6129	138	126	120				8	22	27	49	38	36	74	36.0976	37.9024
	8	36	34	28		27	19	20	27.551	21.3483	21.5054	288	272	224				10	6	13	19	16	14	30	13.4694	16.5306
	10	14	11	8		13	8	12	13.2653	8.98876	12.9032	140	110	80				12	2	7	9	4	6	10	3.15789	6.84211
	12	6	5	4		7	3	8	7.14286	3.37079	8.60215	72	60	48				14	0	4	4	2	3	5	1.11111	3.88889
	14	3	2	3		4	1	5	4.08163	1.1236	5.37634	42	28	42
	16	2	1	2		2	0	3	2.04082	0	3.22581	32	16	32
	18	2	0	2		0	0	1	0	0	1.07527	36	0	36
	20	0	0	1		0	0	0	0	0	0	0	0	20
	22	0	0	0		0	0	0	0	0	0	0	0	0
	24	0	0	0		0	0	0	0	0	0	0	0	0
	26	0	0	0		0	0	0	0	0	0	0	0	0
	28	0	0	0		0	0	0	0	0	0	0	0	0
	30	0	0	0		0	0	0	0	0	0	0	0	0
	32	0	0	0		0	0	0	0	0	0	0	0	0
	34	0	0	0		0	0	0	0	0	0	0	0	0
	36	0	0	0		0	0	0	0	0	0	0	0	0				sum				96	93		88.6386	100.361
	38	0	0	0		0	0	0	0	0	0	0	0	0
	40	0	0	0		0	0	0	0	0	0	0	0	0					χ2	1.15131
	42	0	0	0		0	0	0	0	0	0	0	0	0					p	0.283275
	44	0	0	0		0	0	0	0	0	0	0	0	0
	46	0	0	0		0	0	0	0	0	0	0	0	0
	48	0	0	0		0	0	0	0	0	0	0	0	0				logrank test
	50	0	0	0		0	0	0	0	0	0	0	0	0					t(days)	A live	B live	total live	A dead	B dead	total dead	eA	eB
		98	89	93								8.10204	7.48315	7.41935					2	83	86	169	3	3	6	2.94857	3.05143
												0.863457	0.847029	0.760969					4	75	74	149	8	12	20	9.82249	10.1775
																			6	56	53	109	19	21	40	20.1342	19.8658
																			8	24	19	43	32	34	66	33.9083	32.0917
																			10	10	8	18	14	11	25	13.9535	11.0465
																			12	4	3	7	6	5	11	6.11111	4.88889
																			14	1	1	2	3	2	5	2.85714	2.14286
																			sum				82	85		86.7867	80.2133
																				χ2	0.549657
																				p	0.458458
																			logrank test
																				t(days)	A live	B live	total live	A dead	B dead	total dead	eA	eB
																				2	80	87	167	1	6	7	3.25862	3.74138
																				4	69	68	137	11	19	30	14.3713	15.6287
																				6	45	48	93	24	20	44	22.1606	21.8394
																				8	15	20	35	30	28	58	28.0645	29.9355
																				10	2	12	14	13	8	21	9	12
																				12	0	8	8	2	4	6	0.857143	5.14286
																				14	0	5	5	0	3	3	0	3
																				sum				80	82		74.4535	87.5465
																					χ2	0.764591
																					p	0.381896

## Sheet: 400 uM
						alive			Survival rate			LS					logrank test
	Days	1	2	3		#1	#2	#3	#1	#2	#3	#1	#2	#3				t(days)	A live	B live	total live	A dead	B dead	total dead	eA	eB
	0	0	0	0		99	96	99	100	100	100	0	0	0				2	96	91	187	2	8	10	4.97462	5.02538
	2	8	3	11		91	93	88	91.9192	96.875	88.8889	16	6	22				4	85	79	164	11	12	23	11.8075	11.1925
	4	12	12	12		79	81	76	79.798	84.375	76.7677	48	48	48				6	60	57	117	25	22	47	24.3598	22.6402
	6	22	20	24		57	61	52	57.5758	63.5417	52.5253	132	120	144				8	22	29	51	38	28	66	33.8462	32.1538
	8	28	31	30		29	30	22	29.2929	31.25	22.2222	224	248	240				10	6	13	19	16	16	32	13.8039	18.1961
	10	16	17	16		13	13	6	13.1313	13.5417	6.06061	160	170	160				12	2	6	8	4	7	11	3.47368	7.52632
	12	7	6	4		6	7	2	6.06061	7.29167	2.0202	84	72	48				14	0	2	2	2	4	6	1.5	4.5
	14	4	3	1		2	4	1	2.0202	4.16667	1.0101	56	42	14
	16	2	3	1		0	1	0	0	1.04167	0	32	48	16
	18	0	1	0		0	0	0	0	0	0	0	18	0
	20	0	0	0		0	0	0	0	0	0	0	0	0
	22	0	0	0		0	0	0	0	0	0	0	0	0
	24	0	0	0		0	0	0	0	0	0	0	0	0
	26	0	0	0		0	0	0	0	0	0	0	0	0
	28	0	0	0		0	0	0	0	0	0	0	0	0
	30	0	0	0		0	0	0	0	0	0	0	0	0
	32	0	0	0		0	0	0	0	0	0	0	0	0
	34	0	0	0		0	0	0	0	0	0	0	0	0
	36	0	0	0		0	0	0	0	0	0	0	0	0				sum				96	89		88.791	96.209
	38	0	0	0		0	0	0	0	0	0	0	0	0
	40	0	0	0		0	0	0	0	0	0	0	0	0					χ2	1.12548
	42	0	0	0		0	0	0	0	0	0	0	0	0					p	0.288742
	44	0	0	0		0	0	0	0	0	0	0	0	0
	46	0	0	0		0	0	0	0	0	0	0	0	0
	48	0	0	0		0	0	0	0	0	0	0	0	0				logrank test
	50	0	0	0		0	0	0	0	0	0	0	0	0					t(days)	A live	B live	total live	A dead	B dead	total dead	eA	eB
		99	96	99								7.59596	8.04167	6.9899					2	83	93	176	3	3	6	2.83516	3.16484
												0.758531	0.791501	0.813532					4	75	81	156	8	12	20	9.43182	10.5682
																			6	56	61	117	19	20	39	18.75	20.25
																			8	24	30	54	32	31	63	30.1538	32.8462
																			10	10	13	23	14	17	31	13.7778	17.2222
																			12	4	7	11	6	6	12	5.21739	6.78261
																			14	1	4	5	3	3	6	2.18182	3.81818
																			sum				82	89		79.5127	91.4873
																				χ2	0.145436
																				p	0.702936
																			logrank test
																				t(days)	A live	B live	total live	A dead	B dead	total dead	eA	eB
																				2	80	88	168	1	11	12	5.4	6.6
																				4	69	76	145	11	12	23	10.9524	12.0476
																				6	45	52	97	24	24	48	22.8414	25.1586
																				8	15	22	37	30	30	60	27.8351	32.1649
																				10	2	6	8	13	16	29	11.7568	17.2432
																				12	0	2	2	2	4	6	1.5	4.5
																				14	0	1	1	0	1	1	0	1
																				sum				80	87		74.8856	92.1144
																					χ2	0.633265
																					p	0.42616
