# Supplementary material for: L-threonine promotes healthspan by expediting ferritin-dependent ferroptosis inhibition in C. elegans
Source: Nat Commun. 2022 Nov 2;13:6554. doi: 10.1038/s41467-022-34265-x (PMC9628521; doi:10.1038/s41467-022-34265-x)
Supplement: Supplementary file 4 — Source Data [file 41467_2022_34265_MOESM4_ESM.zip › ED.Fig.6i.LS ftn-1 TDH RNAi.xls]

## Sheet: Sheet5
			Lifespan
Strain	treatment		mean LS (Days)±SEM	% change	p value (log-rank)	n					MLS	SE
ftn-1	Threonine	Vehicle	14.6 ± 0.3			93				14.6022	100	2.16702	0.316432
		siTDH	14.5 ± 0.3	-0.6	0.931767	92				14.5217	99.4493	2.00878	0.293324

## Sheet: Sheet1
	Control														Kaplan - Meier 生命表
		LS(days)	survival(n)							SUM	survival rate(%)				i	days
		0			30	32	31			93	100				1	10
		2			30	32	31			93	100				2	10
		4			30	32	31			93	100				3	10
		6			30	32	31			93	100				4	10
		8			30	32	31			93	100				5	10
		10			28	31	27			86	92.4731				6	10
		12			18	22	21			61	65.5914				7	10
		14			8	17	12			37	39.7849				8	12
		16			3	8	6			17	18.2796				9	12
		18			2	4	2			8	8.60215				10	12
		20			1	2	1			4	4.30108				11	12
		22			1	0	0			1	1.07527				12	12
		24			0	0	0			0	0				13	12
															14	12
															15	12
															16	12
															17	12
															18	12
															19	12
MLS	14.6022														20	12
SD	3.01856														21	12
SE	0.316432														22	12
max	22														23	12
															24	12
															25	12
															26	12
															27	12
															28	12
															29	12
															30	12
															31	12
															32	12
															33	14
															34	14
															35	14
															36	14
															37	14
															38	14
															39	14
															40	14
															41	14
															42	14
															43	14
															44	14
															45	14
															46	14
															47	14
															48	14
															49	14
															50	14
															51	14
															52	14
															53	14
															54	14
															55	14
															56	14
															57	16
															58	16
															59	16
															60	16
															61	16
															62	16
															63	16
															64	16
															65	16
															66	16
															67	16
															68	16
															69	16
															70	16
															71	16
															72	16
															73	16
															74	16
															75	16
															76	16
															77	18
															78	18
															79	18
															80	18
															81	18
															82	18
															83	18
															84	18
															85	18
															86	20
															87	20
															88	20
															89	20
															90	22
															91	22
															92	22
															93	24

## Sheet: Sheet2
daf-16	Threonine														Kaplan - Meier 生命表			logrank test										hazard function
	2 mM	LS(days)	survival(n)							SUM	survival rate(%)				i	days			t(days)	A live	B live	total live	A dead	B dead	total dead	eA	eB	hazard A(%)	hazard B(%)	hazard ratio
		0			30	30	32			92	100				1	8			8	93	91	184	0	1	1	0.502703	0.497297	0	0.0108696	#DIV/0!
		2			30	30	32			92	100				2	10			10	86	87	173	7	4	11	5.55978	5.44022	0.0752688	0.043956	0.583987
		4			30	30	32			92	100				3	10			12	61	59	120	25	28	53	26.3468	26.6532	0.290698	0.321839	1.10713
		6			30	30	32			92	100				4	10			14	37	36	73	24	23	47	23.8917	23.1083	0.393443	0.389831	0.990819
		8			30	29	32			91	98.913				5	10			16	17	15	32	20	21	41	20.7808	20.2192	0.540541	0.583333	1.07917
		10			26	29	32			87	94.5652				6	12			18	8	8	16	9	7	16	8.5	7.5	0.529412	0.466667	0.881481
		12			14	20	25			59	64.1304				7	12			20	4	4	8	4	4	8	4	4	0.5	0.5	1
		14			8	12	16			36	39.1304				8	12			22	1	0	1	3	4	7	3.5	3.5	0.75	1	1.33333
		16			3	4	8			15	16.3043				9	12
		18			2	2	4			8	8.69565				10	12
		20			1	2	1			4	4.34783				11	12
		22			0	0	0			0	0				12	12
															13	12
															14	12
MLS	14.5217														15	12
SD	2.93324														16	12
SE	0.293324														17	12
max	28														18	12
															19	12			sum				92	91		92.5791	90.4209
															20	12
															21	12				χ2	0.00733102								hazard	0.893978
															22	12				p	0.931767
															23	12
															24	12
															25	12
															26	12
															27	12
															28	12
															29	12
															30	12
															31	12
															32	12
															33	12
															34	14
															35	14
															36	14
															37	14
															38	14
															39	14
															40	14
															41	14
															42	14
															43	14
															44	14
															45	14
															46	14
															47	14
															48	14
															49	14
															50	14
															51	14
															52	14
															53	14
															54	14
															55	14
															56	14
															57	16
															58	16
															59	16
															60	16
															61	16
															62	16
															63	16
															64	16
															65	16
															66	16
															67	16
															68	16
															69	16
															70	16
															71	16
															72	16
															73	16
															74	16
															75	16
															76	16
															77	16
															78	18
															79	18
															80	18
															81	18
															82	18
															83	18
															84	18
															85	20
															86	20
															87	20
															88	20
															89	22
															90	22
															91	22
															92	22
