# Supplementary material for: L-threonine promotes healthspan by expediting ferritin-dependent ferroptosis inhibition in C. elegans
Source: Nat Commun. 2022 Nov 2;13:6554. doi: 10.1038/s41467-022-34265-x (PMC9628521; doi:10.1038/s41467-022-34265-x)
Supplement: Supplementary file 4 — Source Data [file 41467_2022_34265_MOESM4_ESM.zip › ED.Fig.6j.LS ftn-1 TDH RNAi.xls]

## Sheet: Sheet5
			Lifespan
Strain	treatment		mean LS (Days)±SEM	% change	p value (log-rank)	n					MLS	SE
ftn-1	Threonine	Vehicle	14.6 ± 0.3			96				14.5625	100	2.27592	0.331431
		siTDH	14.5 ± 0.3	-0.1	0.682419	95				14.5474	99.8961	1.88397	0.274354

## Sheet: Sheet1
	Control														Kaplan - Meier 生命表
		LS(days)	survival(n)							SUM	survival rate(%)				i	days
		0			31	32	33			96	100				1	8
		2			31	32	33			96	100				2	8
		4			31	32	33			96	100				3	10
		6			31	32	33			96	100				4	10
		8			31	32	31			94	97.9167				5	10
		10			27	30	31			88	91.6667				6	10
		12			15	25	24			64	66.6667				7	10
		14			8	16	14			38	39.5833				8	10
		16			3	7	6			16	16.6667				9	12
		18			2	4	2			8	8.33333				10	12
		20			2	2	1			5	5.20833				11	12
		22			1	1	0			2	2.08333				12	12
		24			0	0	0			0	0				13	12
															14	12
															15	12
															16	12
															17	12
															18	12
															19	12
MLS	14.5625														20	12
SD	3.16165														21	12
SE	0.331431														22	12
max	22														23	12
															24	12
															25	12
															26	12
															27	12
															28	12
															29	12
															30	12
															31	12
															32	12
															33	14
															34	14
															35	14
															36	14
															37	14
															38	14
															39	14
															40	14
															41	14
															42	14
															43	14
															44	14
															45	14
															46	14
															47	14
															48	14
															49	14
															50	14
															51	14
															52	14
															53	14
															54	14
															55	14
															56	14
															57	14
															58	14
															59	16
															60	16
															61	16
															62	16
															63	16
															64	16
															65	16
															66	16
															67	16
															68	16
															69	16
															70	16
															71	16
															72	16
															73	16
															74	16
															75	16
															76	16
															77	16
															78	16
															79	16
															80	16
															81	18
															82	18
															83	18
															84	18
															85	18
															86	18
															87	18
															88	18
															89	20
															90	20
															91	20
															92	22
															93	22
															94	22
															95	24
															96	24

## Sheet: Sheet2
daf-16	Threonine														Kaplan - Meier 生命表			logrank test										hazard function
	2 mM	LS(days)	survival(n)							SUM	survival rate(%)				i	days			t(days)	A live	B live	total live	A dead	B dead	total dead	eA	eB	hazard A(%)	hazard B(%)	hazard ratio
		0			29	35	31			95	100				1	10			8	94	95	189	2	0	2	1.00524	0.994764	0.0208333	0	0
		2			29	35	31			95	100				2	10			10	88	91	179	6	4	10	4.97354	5.02646	0.0638298	0.0421053	0.659649
		4			29	35	31			95	100				3	10			12	64	63	127	24	28	52	25.5642	26.4358	0.272727	0.307692	1.12821
		6			29	35	31			95	100				4	10			14	38	36	74	26	27	53	26.7087	26.2913	0.40625	0.428571	1.05495
		8			29	35	31			95	100				5	12			16	16	16	32	22	20	42	21.5676	20.4324	0.578947	0.555556	0.959596
		10			25	35	31			91	95.7895				6	12			18	8	7	15	8	9	17	8.5	8.5	0.5	0.5625	1.125
		12			16	25	22			63	66.3158				7	12			20	5	3	8	3	4	7	3.73333	3.26667	0.375	0.571429	1.52381
		14			8	12	16			36	37.8947				8	12			22	2	0	2	3	3	6	3.75	2.25	0.6	1	1.66667
		16			3	6	7			16	16.8421				9	12
		18			1	3	3			7	7.36842				10	12
		20			1	1	1			3	3.15789				11	12
		22			0	0	0			0	0				12	12
															13	12
															14	12
MLS	14.5474														15	12
SD	2.74354														16	12
SE	0.274354														17	12
max	28														18	12
															19	12			sum				92	95		94.7974	92.2026
															20	12
															21	12				χ2	0.167416								hazard	0.9476
															22	12				p	0.682419
															23	12
															24	12
															25	12
															26	12
															27	12
															28	12
															29	12
															30	12
															31	12
															32	12
															33	14
															34	14
															35	14
															36	14
															37	14
															38	14
															39	14
															40	14
															41	14
															42	14
															43	14
															44	14
															45	14
															46	14
															47	14
															48	14
															49	14
															50	14
															51	14
															52	14
															53	14
															54	14
															55	14
															56	14
															57	14
															58	14
															59	14
															60	16
															61	16
															62	16
															63	16
															64	16
															65	16
															66	16
															67	16
															68	16
															69	16
															70	16
															71	16
															72	16
															73	16
															74	16
															75	16
															76	16
															77	16
															78	16
															79	16
															80	18
															81	18
															82	18
															83	18
															84	18
															85	18
															86	18
															87	18
															88	18
															89	20
															90	20
															91	20
															92	20
															93	22
															94	22
															95	22
