# Supplementary material for: L-threonine promotes healthspan by expediting ferritin-dependent ferroptosis inhibition in C. elegans
Source: Nat Commun. 2022 Nov 2;13:6554. doi: 10.1038/s41467-022-34265-x (PMC9628521; doi:10.1038/s41467-022-34265-x)
Supplement: Supplementary file 4 — Source Data [file 41467_2022_34265_MOESM4_ESM.zip › ED.Fig.6k.LS ftn-1 Threonine.xls]

## Sheet: Sheet5
			Lifespan
Strain	treatment	nm	mean LS (Days)±SEM	% change	p value (log-rank)	n		hazard ratio (50%)			MLS	SE
ftn-1	Threonine	Vehicle	14.6 ± 0.3			93				14.5806	100	2.06184	0.300629
		100 μM	14.5 ± 0.3	-0.6	0.865494	92				14.5	99.4469	2.16763	0.316054
		200 μM	14.3 ± 0.3	-1.6	0.509804	92				14.3478	98.4032	1.93856	0.282655
		400 μM	14.4 ± 0.3	-1.4	0.686737	92				14.3696	98.5523	2.06496	0.301084

## Sheet: Sheet1
	Control														Kaplan - Meier 生命表
		LS(days)	survival(n)							SUM	survival rate(%)				i	days
		0			32	30	31			93	100				1	10
		2			32	30	31			93	100				2	10
		4			32	30	31			93	100				3	10
		6			32	30	31			93	100				4	10
		8			32	30	31			93	100				5	10
		10			30	28	25			83	89.2473				6	10
		12			25	21	20			66	70.9677				7	10
		14			12	13	14			39	41.9355				8	10
		16			6	4	5			15	16.129				9	10
		18			3	3	1			7	7.52688				10	10
		20			2	1	0			3	3.22581				11	12
		22			0	0	0			0	0				12	12
															13	12
															14	12
															15	12
															16	12
															17	12
															18	12
															19	12
MLS	14.5806														20	12
SD	2.86782														21	12
SE	0.300629														22	12
max	22														23	12
															24	12
															25	12
															26	12
															27	12
															28	14
															29	14
															30	14
															31	14
															32	14
															33	14
															34	14
															35	14
															36	14
															37	14
															38	14
															39	14
															40	14
															41	14
															42	14
															43	14
															44	14
															45	14
															46	14
															47	14
															48	14
															49	14
															50	14
															51	14
															52	14
															53	14
															54	14
															55	16
															56	16
															57	16
															58	16
															59	16
															60	16
															61	16
															62	16
															63	16
															64	16
															65	16
															66	16
															67	16
															68	16
															69	16
															70	16
															71	16
															72	16
															73	16
															74	16
															75	16
															76	16
															77	16
															78	16
															79	18
															80	18
															81	18
															82	18
															83	18
															84	18
															85	18
															86	18
															87	20
															88	20
															89	20
															90	20
															91	22
															92	22
															93	22

## Sheet: Sheet2
	Threonine														Kaplan - Meier 生命表			logrank test										hazard function
	100	LS(days)	survival(n)							SUM	survival rate(%)				i	days			t(days)	A live	B live	total live	A dead	B dead	total dead	eA	eB	hazard A(%)	hazard B(%)	hazard ratio
		0			32	30	30			92	100				1	10			10	83	80	163	10	12	22	11.0595	10.9405	0.107527	0.130435	1.21304
		2			32	30	30			92	100				2	10			12	66	64	130	17	16	33	16.8037	16.1963	0.204819	0.2	0.976471
		4			32	30	30			92	100				3	10			14	39	34	73	27	30	57	28.9385	28.0615	0.409091	0.46875	1.14583
		6			32	30	30			92	100				4	10			16	15	15	30	24	19	43	22.9726	20.0274	0.615385	0.558824	0.908088
		8			32	30	30			92	100				5	10			18	7	7	14	8	8	16	8	8	0.533333	0.533333	1
		10			30	26	24			80	86.9565				6	10			20	3	4	7	4	3	7	3.5	3.5	0.571429	0.428571	0.75
		12			21	21	22			64	69.5652				7	10			22	0	3	3	3	1	4	1.71429	2.28571	1	0.25	0.25
		14			16	11	7			34	36.9565				8	10
		16			6	5	4			15	16.3043				9	10
		18			2	3	2			7	7.6087				10	10
		20			2	1	1			4	4.34783				11	10
		22			2	1	0			3	3.26087				12	10
		24			0	0	0			0	0				13	12
															14	12
MLS	14.5														15	12
SD	3.16054														16	12
SE	0.316054														17	12
max	28														18	12
															19	12			sum				83	77		81.929	78.071
															20	12
															21	12				χ2	0.028691								hazard	1.01013
															22	12				p	0.865494
															23	12
															24	12
															25	12
															26	12
															27	12
															28	12
															29	14
															30	14
															31	14
															32	14
															33	14
															34	14
															35	14
															36	14
															37	14
															38	14
															39	14
															40	14
															41	14
															42	14
															43	14
															44	14
															45	14
															46	14
															47	14
															48	14
															49	14
															50	14
															51	14
															52	14
															53	14
															54	14
															55	14
															56	14
															57	14
															58	14
															59	16
															60	16
															61	16
															62	16
															63	16
															64	16
															65	16
															66	16
															67	16
															68	16
															69	16
															70	16
															71	16
															72	16
															73	16
															74	16
															75	16
															76	16
															77	16
															78	18
															79	18
															80	18
															81	18
															82	18
															83	18
															84	18
															85	18
															86	20
															87	20
															88	20
															89	22
															90	24
															91	24
															92	24

## Sheet: Sheet3
	Threonine														Kaplan - Meier 生命表			logrank test										hazard function
	200	LS(days)	survival(n)							SUM	survival rate(%)				i	days			t(days)	A live	B live	total live	A dead	B dead	total dead	eA	eB	hazard A(%)	hazard B(%)	hazard ratio
		0			31	30	31			92	100				1	10			10	83	84	167	10	8	18	9.04865	8.95135	0.107527	0.0869565	0.808696
		2			31	30	31			92	100				2	10			12	66	63	129	17	21	38	18.8862	19.1138	0.204819	0.25	1.22059
		4			31	30	31			92	100				3	10			14	39	33	72	27	30	57	29.1628	27.8372	0.409091	0.47619	1.16402
		6			31	30	31			92	100				4	10			16	15	12	27	24	21	45	24.375	20.625	0.615385	0.636364	1.03409
		8			31	30	31			92	100				5	10			18	7	5	12	8	7	15	8.33333	6.66667	0.533333	0.583333	1.09375
		10			28	26	30			84	91.3043				6	10			20	3	2	5	4	3	7	4.08333	2.91667	0.571429	0.6	1.05
		12			22	20	21			63	68.4783				7	10			22	0	1	1	3	1	4	2.4	1.6	1	0.5	0.5
		14			12	11	10			33	35.8696				8	10
		16			5	4	3			12	13.0435				9	12
		18			2	2	1			5	5.43478				10	12
		20			1	1	0			2	2.17391				11	12
		22			0	1	0			1	1.08696				12	12
		24			0	0	0			0	0				13	12
															14	12
															15	12
MLS	14.3478														16	12
SD	2.71113														17	12
SE	0.282655														18	12
max	28														19	12			sum				83	83		87.2407	78.7593
															20	12
															21	12				χ2	0.434469								hazard	1.13957
															22	12				p	0.509804
															23	12
															24	12
															25	12
															26	12
															27	12
															28	12
															29	12
															30	14
															31	14
															32	14
															33	14
															34	14
															35	14
															36	14
															37	14
															38	14
															39	14
															40	14
															41	14
															42	14
															43	14
															44	14
															45	14
															46	14
															47	14
															48	14
															49	14
															50	14
															51	14
															52	14
															53	14
															54	14
															55	14
															56	14
															57	14
															58	14
															59	14
															60	16
															61	16
															62	16
															63	16
															64	16
															65	16
															66	16
															67	16
															68	16
															69	16
															70	16
															71	16
															72	16
															73	16
															74	16
															75	16
															76	16
															77	16
															78	16
															79	16
															80	16
															81	18
															82	18
															83	18
															84	18
															85	18
															86	18
															87	18
															88	20
															89	20
															90	20
															91	22
															92	24

## Sheet: Sheet4
	Threonine														Kaplan - Meier 生命表			logrank test										hazard function
	400	LS(days)	survival(n)							SUM	survival rate(%)				i	days			t(days)	A live	B live	total live	A dead	B dead	total dead	eA	eB	hazard A(%)	hazard B(%)	hazard ratio
		0			31	31	30			92	100				1	10			10	83	83	166	10	9	19	9.55135	9.44865	0.107527	0.0978261	0.909783
		2			31	31	30			92	100				2	10			12	66	60	126	17	23	40	20	20	0.204819	0.277108	1.35294
		4			31	31	30			92	100				3	10			14	39	35	74	27	25	52	27.2381	24.7619	0.409091	0.416667	1.01852
		6			31	31	30			92	100				4	10			16	15	12	27	24	23	47	24.7703	22.2297	0.615385	0.657143	1.06786
		8			31	31	30			92	100				5	10			18	7	6	13	8	6	14	7.77778	6.22222	0.533333	0.5	0.9375
		10			28	29	26			83	90.2174				6	10			20	3	4	7	4	2	6	3.23077	2.76923	0.571429	0.333333	0.583333
		12			21	23	16			60	65.2174				7	10			22	0	1	1	3	3	6	2.57143	3.42857	1	0.75	0.75
		14			12	13	10			35	38.0435				8	10
		16			4	5	3			12	13.0435				9	10
		18			3	2	1			6	6.52174				10	12
		20			1	2	1			4	4.34783				11	12
		22			0	0	1			1	1.08696				12	12
		24			0	0	0			0	0				13	12
															14	12
															15	12
															16	12
MLS	14.3696														17	12
SD	2.91912														18	12
SE	0.301084														19	12			sum				83	82		85.5883	79.4117
max	24														20	12
															21	12				χ2	0.16264								hazard	1.14644
															22	12				p	0.686737
															23	12
															24	12
															25	12
															26	12
															27	12
															28	12
															29	12
															30	12
															31	12
															32	12
															33	14
															34	14
															35	14
															36	14
															37	14
															38	14
															39	14
															40	14
															41	14
															42	14
															43	14
															44	14
															45	14
															46	14
															47	14
															48	14
															49	14
															50	14
															51	14
															52	14
															53	14
															54	14
															55	14
															56	14
															57	14
															58	16
															59	16
															60	16
															61	16
															62	16
															63	16
															64	16
															65	16
															66	16
															67	16
															68	16
															69	16
															70	16
															71	16
															72	16
															73	16
															74	16
															75	16
															76	16
															77	16
															78	16
															79	16
															80	16
															81	18
															82	18
															83	18
															84	18
															85	18
															86	18
															87	20
															88	20
															89	22
															90	22
															91	22
															92	24
