# Supplementary material for: L-threonine promotes healthspan by expediting ferritin-dependent ferroptosis inhibition in C. elegans
Source: Nat Commun. 2022 Nov 2;13:6554. doi: 10.1038/s41467-022-34265-x (PMC9628521; doi:10.1038/s41467-022-34265-x)
Supplement: Supplementary file 4 — Source Data [file 41467_2022_34265_MOESM4_ESM.zip › ED.Fig.6l.LS ftn-1 Threonine.xls]

## Sheet: Sheet5
			Lifespan
Strain	treatment	nm	mean LS (Days)±SEM	% change	p value (log-rank)	n					MLS	SE
ftn-1	Threonine	Vehicle	14.5 ± 0.3			92				14.5217	100	2.23325	0.324307
		100 μM	14.5 ± 0.3	-0.4	0.385392	95				14.4632	99.5966	1.85706	0.269677
		200 μM	14.9 ± 0.3	2.4	0.922397	92				14.8696	102.395	2.19476	0.318717
		400 μM	14.9 ± 0.4	2.9	0.744426	93				14.9462	102.923	2.62091	0.380602

## Sheet: Sheet1
	Control														Kaplan - Meier 生命表
		LS(days)	survival(n)							SUM	survival rate(%)				i	days
		0			30	30	32			92	100				1	10
		2			30	30	32			92	100				2	10
		4			30	30	32			92	100				3	10
		6			30	30	32			92	100				4	10
		8			30	30	32			92	100				5	10
		10			28	24	27			79	85.8696				6	10
		12			21	18	26			65	70.6522				7	10
		14			13	11	12			36	39.1304				8	10
		16			7	3	4			14	15.2174				9	10
		18			4	3	2			9	9.78261				10	10
		20			2	2	1			5	5.43478				11	10
		22			0	0	0			0	0				12	10
															13	10
															14	12
															15	12
															16	12
															17	12
															18	12
															19	12
MLS	14.5217														20	12
SD	3.0937														21	12
SE	0.324307														22	12
max	22														23	12
															24	12
															25	12
															26	12
															27	12
															28	14
															29	14
															30	14
															31	14
															32	14
															33	14
															34	14
															35	14
															36	14
															37	14
															38	14
															39	14
															40	14
															41	14
															42	14
															43	14
															44	14
															45	14
															46	14
															47	14
															48	14
															49	14
															50	14
															51	14
															52	14
															53	14
															54	14
															55	14
															56	14
															57	16
															58	16
															59	16
															60	16
															61	16
															62	16
															63	16
															64	16
															65	16
															66	16
															67	16
															68	16
															69	16
															70	16
															71	16
															72	16
															73	16
															74	16
															75	16
															76	16
															77	16
															78	16
															79	18
															80	18
															81	18
															82	18
															83	18
															84	20
															85	20
															86	20
															87	20
															88	22
															89	22
															90	22
															91	22
															92	22

## Sheet: Sheet2
	Threonine														Kaplan - Meier 生命表			logrank test										hazard function
	100	LS(days)	survival(n)							SUM	survival rate(%)				i	days			t(days)	A live	B live	total live	A dead	B dead	total dead	eA	eB	hazard A(%)	hazard B(%)	hazard ratio
		0			31	33	31			95	100				1	10			10	79	89	168	13	6	19	9.34759	9.65241	0.141304	0.0631579	0.446964
		2			31	33	31			95	100				2	10			12	65	68	133	14	21	35	16.4583	18.5417	0.177215	0.235955	1.33146
		4			31	33	31			95	100				3	10			14	36	33	69	29	35	64	31.2782	32.7218	0.446154	0.514706	1.15365
		6			31	33	31			95	100				4	10			16	14	11	25	22	22	44	22.9565	21.0435	0.611111	0.666667	1.09091
		8			31	33	31			95	100				5	10			18	9	7	16	5	4	9	5.04	3.96	0.357143	0.363636	1.01818
		10			30	32	27			89	93.6842				6	10			20	5	3	8	4	4	8	4.5	3.5	0.444444	0.571429	1.28571
		12			22	26	20			68	71.5789				7	12			22	0	1	1	5	2	7	4.375	2.625	1	0.666667	0.666667
		14			10	12	11			33	34.7368				8	12
		16			4	5	2			11	11.5789				9	12
		18			3	3	1			7	7.36842				10	12
		20			1	2	0			3	3.15789				11	12
		22			1	0	0			1	1.05263				12	12
		24			0	0	0			0	0				13	12
															14	12
MLS	14.4632														15	12
SD	2.69677														16	12
SE	0.269677														17	12
max	28														18	12
															19	12			sum				79	88		84.6081	82.3919
															20	12
															21	12				χ2	0.753432								hazard	1.19201
															22	12				p	0.385392
															23	12
															24	12
															25	12
															26	12
															27	12
															28	14
															29	14
															30	14
															31	14
															32	14
															33	14
															34	14
															35	14
															36	14
															37	14
															38	14
															39	14
															40	14
															41	14
															42	14
															43	14
															44	14
															45	14
															46	14
															47	14
															48	14
															49	14
															50	14
															51	14
															52	14
															53	14
															54	14
															55	14
															56	14
															57	14
															58	14
															59	14
															60	14
															61	14
															62	14
															63	16
															64	16
															65	16
															66	16
															67	16
															68	16
															69	16
															70	16
															71	16
															72	16
															73	16
															74	16
															75	16
															76	16
															77	16
															78	16
															79	16
															80	16
															81	16
															82	16
															83	16
															84	16
															85	18
															86	18
															87	18
															88	18
															89	20
															90	20
															91	20
															92	20
															93	22
															94	22
															95	24

## Sheet: Sheet3
	Threonine														Kaplan - Meier 生命表			logrank test										hazard function
	200	LS(days)	survival(n)							SUM	survival rate(%)				i	days			t(days)	A live	B live	total live	A dead	B dead	total dead	eA	eB	hazard A(%)	hazard B(%)	hazard ratio
		0			30	31	31			92	100				1	10			10	79	87	166	13	5	18	9	9	0.141304	0.0543478	0.384615
		2			30	31	31			92	100				2	10			12	65	65	130	14	22	36	17.1325	18.8675	0.177215	0.252874	1.42693
		4			30	31	31			92	100				3	10			14	36	39	75	29	26	55	27.5	27.5	0.446154	0.4	0.896552
		6			30	31	31			92	100				4	10			16	14	17	31	22	22	44	21.12	22.88	0.611111	0.564103	0.923077
		8			30	31	31			92	100				5	10			18	9	9	18	5	8	13	5.87097	7.12903	0.357143	0.470588	1.31765
		10			25	31	31			87	94.5652				6	12			20	5	5	10	4	4	8	4	4	0.444444	0.444444	1
		12			21	23	21			65	70.6522				7	12			22	0	2	2	5	3	8	4	4	1	0.6	0.6
		14			14	13	12			39	42.3913				8	12
		16			6	5	6			17	18.4783				9	12
		18			3	1	5			9	9.78261				10	12
		20			2	0	3			5	5.43478				11	12
		22			1	0	1			2	2.17391				12	12
		24			0	0	0			0	0				13	12
															14	12
															15	12
MLS	14.8696														16	12
SD	3.05703														17	12
SE	0.318717														18	12
max	28														19	12			sum				79	85		79.6235	84.3765
															20	12
															21	12				χ2	0.00948967								hazard	1.08219
															22	12				p	0.922397
															23	12
															24	12
															25	12
															26	12
															27	12
															28	14
															29	14
															30	14
															31	14
															32	14
															33	14
															34	14
															35	14
															36	14
															37	14
															38	14
															39	14
															40	14
															41	14
															42	14
															43	14
															44	14
															45	14
															46	14
															47	14
															48	14
															49	14
															50	14
															51	14
															52	14
															53	14
															54	16
															55	16
															56	16
															57	16
															58	16
															59	16
															60	16
															61	16
															62	16
															63	16
															64	16
															65	16
															66	16
															67	16
															68	16
															69	16
															70	16
															71	16
															72	16
															73	16
															74	16
															75	16
															76	18
															77	18
															78	18
															79	18
															80	18
															81	18
															82	18
															83	18
															84	20
															85	20
															86	20
															87	20
															88	22
															89	22
															90	22
															91	24
															92	24

## Sheet: Sheet4
	Threonine														Kaplan - Meier 生命表			logrank test										hazard function
	400	LS(days)	survival(n)							SUM	survival rate(%)				i	days			t(days)	A live	B live	total live	A dead	B dead	total dead	eA	eB	hazard A(%)	hazard B(%)	hazard ratio
		0			32	30	31			93	100				1	10			10	79	87	166	13	6	19	9.44865	9.55135	0.141304	0.0645161	0.456576
		2			32	30	31			93	100				2	10			12	65	53	118	14	34	48	22.8434	25.1566	0.177215	0.390805	2.20525
		4			32	30	31			93	100				3	10			14	36	39	75	29	14	43	23.6864	19.3136	0.446154	0.264151	0.592062
		6			32	30	31			93	100				4	10			16	14	25	39	22	14	36	17.28	18.72	0.611111	0.358974	0.587413
		8			32	30	31			93	100				5	10			18	9	14	23	5	11	16	5.74359	10.2564	0.357143	0.44	1.232
		10			30	26	31			87	93.5484				6	10			20	5	8	13	4	6	10	3.91304	6.08696	0.444444	0.428571	0.964286
		12			21	12	20			53	56.9892				7	12			22	0	4	4	5	4	9	3.46154	5.53846	1	0.5	0.5
		14			16	8	15			39	41.9355				8	12
		16			10	6	9			25	26.8817				9	12
		18			4	4	6			14	15.0538				10	12
		20			2	4	2			8	8.60215				11	12
		22			2	1	1			4	4.30108				12	12
		24			0	0	0			0	0				13	12
															14	12
															15	12
															16	12
MLS	14.9462														17	12
SD	3.69007														18	12
SE	0.380602														19	12			sum				79	83		76.928	85.072
max	24														20	12
															21	12				χ2	0.106275								hazard	1.12824
															22	12				p	0.744426
															23	12
															24	12
															25	12
															26	12
															27	12
															28	12
															29	12
															30	12
															31	12
															32	12
															33	12
															34	12
															35	12
															36	12
															37	12
															38	12
															39	12
															40	12
															41	14
															42	14
															43	14
															44	14
															45	14
															46	14
															47	14
															48	14
															49	14
															50	14
															51	14
															52	14
															53	14
															54	14
															55	16
															56	16
															57	16
															58	16
															59	16
															60	16
															61	16
															62	16
															63	16
															64	16
															65	16
															66	16
															67	16
															68	16
															69	18
															70	18
															71	18
															72	18
															73	18
															74	18
															75	18
															76	18
															77	18
															78	18
															79	18
															80	20
															81	20
															82	20
															83	20
															84	20
															85	20
															86	22
															87	22
															88	22
															89	22
															90	24
															91	24
															92	24
															93	24
