# Supplementary material for: L-threonine promotes healthspan by expediting ferritin-dependent ferroptosis inhibition in C. elegans
Source: Nat Commun. 2022 Nov 2;13:6554. doi: 10.1038/s41467-022-34265-x (PMC9628521; doi:10.1038/s41467-022-34265-x)
Supplement: Supplementary file 4 — Source Data [file 41467_2022_34265_MOESM4_ESM.zip › ED.Fig.7l-7n.LS_N2 Ferrostatin.xlsx]

## Sheet: Summary
			Lifespan
Strain	Trial	Ferrostatin	mean LS (Days)±SEM	% change	p value (log-rank)	n	Max				MLS
N2	1	Vehicle	15.5 ± 0.3			97	24			15.4845	100
		1 μM	15.9 ± 0.3	5.9	0.340305	102	26			15.9216	102.822
		10 μM	8.1 ± 0.3	6.5	0.075837	89	30			16.4944	106.522
		100 μM	7.6 ± 0.2	11	0.00174333	126	28			17.1905	111.017
	2	Vehicle	15.4 ± 0.3			103	28			15.3786	100
		1 μM	16.2 ± 0.3	5.3	0.135667	120	28			16.2	105.341
		10 μM	7.5 ± 0.3	8	0.0760572	103	28			16.6019	107.955
		100 μM	8.0 ± 0.4	13	0.00186026	118	28			17.3729	112.968
	3	Vehicle	15.5 ± 0.3			108	24			15.5	100
		1 μM	16.3 ± 0.3	4.8	0.114295	104	26			16.25	104.839
		10 μM	7.4 ± 0.2	7	0.082703	85	28			16.5882	107.021
		100 μM	7.0 ± 0.2	13	7.95786e-05	116	28			17.5172	113.014

## Sheet: Vehicle
						alive			Survival rate			LS
	Days	#1	#2	#3		#1	#2	#3	#1	#2	#3	#1	#2	#3
	0	0	0	0		97	103	108	100	100	100	0	0	0
	2	0	0	0		97	103	108	100	100	100	0	0	0
	4	0	0	0		97	103	108	100	100	100	0	0	0
	6	0	0	0		97	103	108	100	100	100	0	0	0
	8	0	1	0		97	102	108	100	99.0291	100	0	8	0
	10	4	5	6		93	97	102	95.8763	94.1748	94.4444	40	50	60
	12	12	14	10		81	83	92	83.5052	80.5825	85.1852	144	168	120
	14	32	36	35		49	47	57	50.5155	45.6311	52.7778	448	504	490
	16	24	22	28		25	25	29	25.7732	24.2718	26.8519	384	352	448
	18	14	13	16		11	12	13	11.3402	11.6505	12.037	252	234	288
	20	6	5	10		5	7	3	5.15464	6.79612	2.77778	120	100	200
	22	3	3	2		2	4	1	2.06186	3.8835	0.925926	66	66	44
	24	2	2	1		0	2	0	0	1.94175	0	48	48	24
	26	0	1	0		0	1	0	0	0.970874	0	0	26	0
	28	0	1	0		0	0	0	0	0	0	0	28	0
	30	0	0	0		0	0	0	0	0	0	0	0	0
	32	0	0	0		0	0	0	0	0	0	0	0	0
	34	0	0	0		0	0	0	0	0	0	0	0	0
	36	0	0	0		0	0	0	0	0	0	0	0	0
	38	0	0	0		0	0	0	0	0	0	0	0	0
	40	0	0	0		0	0	0	0	0	0	0	0	0
	42	0	0	0		0	0	0	0	0	0	0	0	0
	44	0	0	0		0	0	0	0	0	0	0	0	0
	46	0	0	0		0	0	0	0	0	0	0	0	0
	48	0	0	0		0	0	0	0	0	0	0	0	0
	50	0	0	0		0	0	0	0	0	0	0	0	0
		97	103	108								15.4845	15.3786	15.5

## Sheet: 1 uM
						alive			Survival rate			LS					logrank test
	Days	1	2	3		#1	#2	#3	#1	#2	#3	#1	#2	#3				t(days)	A live	B live	total live	A dead	B dead	total dead	eA	eB
	0	0	0	0		102	120	104	100	100	100	0	0	0				8	97	102	199	0	0	0	0	0
	2	0	0	0		102	120	104	100	100	100	0	0	0				10	93	96	189	4	6	10	4.87437	5.12563
	4	0	0	0		102	120	104	100	100	100	0	0	0				12	81	82	163	12	14	26	12.7937	13.2063
	6	0	0	0		102	120	104	100	100	100	0	0	0				14	49	64	113	32	18	50	24.8466	25.1534
	8	0	2	1		102	118	103	100	98.3333	99.0385	0	16	8				16	25	35	60	24	29	53	22.9823	30.0177
	10	6	3	3		96	115	100	94.1176	95.8333	96.1538	60	30	30				18	11	14	25	14	21	35	14.5833	20.4167
	12	14	13	10		82	102	90	80.3922	85	86.5385	168	156	120				20	5	7	12	6	7	13	5.72	7.28
	14	18	26	22		64	76	68	62.7451	63.3333	65.3846	252	364	308				22	2	3	5	3	4	7	2.91667	4.08333
	16	29	31	28		35	45	40	34.3137	37.5	38.4615	464	496	448				24	0	1	1	2	2	4	1.6	2.4
	18	21	25	24		14	20	16	13.7255	16.6667	15.3846	378	450	432
	20	7	11	8		7	9	8	6.86275	7.5	7.69231	140	220	160
	22	4	5	5		3	4	3	2.94118	3.33333	2.88462	88	110	110
	24	2	2	2		1	2	1	0.980392	1.66667	0.961538	48	48	48
	26	1	1	1		0	1	0	0	0.833333	0	26	26	26
	28	0	1	0		0	0	0	0	0	0	0	28	0
	30	0	0	0		0	0	0	0	0	0	0	0	0
	32	0	0	0		0	0	0	0	0	0	0	0	0
	34	0	0	0		0	0	0	0	0	0	0	0	0
	36	0	0	0		0	0	0	0	0	0	0	0	0				sum				97	101		90.3169	107.683
	38	0	0	0		0	0	0	0	0	0	0	0	0
	40	0	0	0		0	0	0	0	0	0	0	0	0					χ2	0.909281
	42	0	0	0		0	0	0	0	0	0	0	0	0					p	0.340305
	44	0	0	0		0	0	0	0	0	0	0	0	0
	46	0	0	0		0	0	0	0	0	0	0	0	0
	48	0	0	0		0	0	0	0	0	0	0	0	0			logrank test
	50	0	0	0		0	0	0	0	0	0	0	0	0				t(days)	A live	B live	total live	A dead	B dead	total dead	eA	eB
		102	120	104								15.9216	16.2	16.25				8	102	118	220	1	2	3	1.38565	1.61435
																		10	97	115	212	5	3	8	3.70909	4.29091
																		12	83	102	185	14	13	27	12.3538	14.6462
																		14	47	76	123	36	26	62	27.8162	34.1838
																		16	25	45	70	22	31	53	20.252	32.748
																		18	12	20	32	13	25	38	13.5714	24.4286
																		20	7	9	16	5	11	16	6	10
																		22	4	4	8	3	5	8	3.5	4.5
																		24	2	2	4	2	2	4	2	2
																		sum				100	116		89.2025	126.797
																			χ2	2.22643
																			p	0.135667
																	logrank test
																		t(days)	A live	B live	total live	A dead	B dead	total dead	eA	eB
																		8	108	103	211	0	1	1	0.509434	0.490566
																		10	102	100	202	6	3	9	4.60664	4.39336
																		12	92	90	182	10	10	20	10.099	9.90099
																		14	57	68	125	35	22	57	28.8132	28.1868
																		16	29	40	69	28	28	56	25.536	30.464
																		18	13	16	29	16	24	40	16.8116	23.1884
																		20	3	8	11	10	8	18	8.06897	9.93103
																		22	1	3	4	2	5	7	1.90909	5.09091
																		24	0	1	1	1	2	3	0.75	2.25
																		sum				108	102		96.5945	113.406
																			χ2	2.49381
																			p	0.114295

## Sheet: 10 uM
						alive			Survival rate			LS					logrank test
	Days	1	2	3		#1	#2	#3	#1	#2	#3	#1	#2	#3				t(days)	A live	B live	total live	A dead	B dead	total dead	eA	eB
	0	0	0	0		89	103	85	100	100	100	0	0	0				8	97	88	185	0	1	1	0.521505	0.478495
	2	0	0	0		89	103	85	100	100	100	0	0	0				10	93	86	179	4	2	6	3.14595	2.85405
	4	0	0	0		89	103	85	100	100	100	0	0	0				12	81	78	159	12	8	20	10.3911	9.60894
	6	0	0	0		89	103	85	100	100	100	0	0	0				14	49	57	106	32	21	53	27	26
	8	1	0	0		88	103	85	98.8764	100	100	8	0	0				16	25	32	57	24	25	49	22.6509	26.3491
	10	2	0	0		86	103	85	96.6292	100	100	20	0	0				18	11	17	28	14	15	29	12.7193	16.2807
	12	8	10	5		78	93	80	87.6404	90.2913	94.1176	96	120	60				20	5	9	14	6	8	14	5.5	8.5
	14	21	25	22		57	68	58	64.0449	66.0194	68.2353	294	350	308				22	2	5	7	3	4	7	2.5	4.5
	16	25	29	28		32	39	30	35.9551	37.8641	35.2941	400	464	448				24	0	3	3	2	2	4	1.14286	2.85714
	18	15	18	15		17	21	15	19.1011	20.3883	17.6471	270	324	270
	20	8	12	9		9	9	6	10.1124	8.73786	7.05882	160	240	180
	22	4	5	3		5	4	3	5.61798	3.8835	3.52941	88	110	66
	24	2	2	1		3	2	2	3.37079	1.94175	2.35294	48	48	24
	26	1	1	1		2	1	1	2.24719	0.970874	1.17647	26	26	26
	28	1	1	1		1	0	0	1.1236	0	0	28	28	28
	30	1	0	0		0	0	0	0	0	0	30	0	0
	32	0	0	0		0	0	0	0	0	0	0	0	0
	34	0	0	0		0	0	0	0	0	0	0	0	0
	36	0	0	0		0	0	0	0	0	0	0	0	0				sum				97	85		85.0501	96.9499
	38	0	0	0		0	0	0	0	0	0	0	0	0
	40	0	0	0		0	0	0	0	0	0	0	0	0					χ2	3.15194
	42	0	0	0		0	0	0	0	0	0	0	0	0					p	0.075837
	44	0	0	0		0	0	0	0	0	0	0	0	0
	46	0	0	0		0	0	0	0	0	0	0	0	0
	48	0	0	0		0	0	0	0	0	0	0	0	0			logrank test
	50	0	0	0		0	0	0	0	0	0	0	0	0				t(days)	A live	B live	total live	A dead	B dead	total dead	eA	eB	eB
		89	103	85								16.4944	16.6019	16.5882				8	102	103	205	1	0	1	0.5	0.5	68.6667
																		10	97	103	200	5	0	5	2.4878	2.5122	68.1107
																		12	83	93	176	14	10	24	11.64	12.36	90.7956
																		14	47	68	115	36	25	61	28.767	32.233	78.1725
																		16	25	39	64	22	29	51	20.8435	30.1565	55.9478
																		18	12	21	33	13	18	31	12.1094	18.8906	30.865
																		20	7	9	16	5	12	17	6.18182	10.8182	18.2439
																		22	4	4	8	3	5	8	3.5	4.5
																		24	2	2	4	2	2	4	2	2
																		sum				100	101		87.5295	113.47	342.136
																			χ2	3.1472
																			p	0.0760572
																	logrank test
																		t(days)	A live	B live	total live	A dead	B dead	total dead	eA	eB	eA	eB
																		8	108	85	193	0	0	0	0	0	#DIV/0!	#DIV/0!
																		10	102	85	187	6	0	6	3.35751	2.64249	193	9.35751
																		12	92	80	172	10	5	15	8.18182	6.81818	107.885	10.4895
																		14	57	58	115	35	22	57	30.4884	26.5116	93.9981	35.7894
																		16	29	30	59	28	28	56	27.7565	28.2435	57.7489	27.9989
																		18	13	15	28	16	15	31	15.2373	15.7627	30.2314	16.0059
																		20	3	6	9	10	9	19	8.82143	10.1786	14.8603	9.98903
																		22	1	3	4	2	3	5	1.66667	3.33333
																		24	0	2	2	1	1	2	0.5	1.5
																		sum				108	83		96.0096	94.9904	497.723	109.63
																			χ2	3.01097
																			p	0.082703

## Sheet: 100 uM
						alive			Survival rate			LS					logrank test
	Days	1	2	3		#1	#2	#3	#1	#2	#3	#1	#2	#3				t(days)	A live	B live	total live	A dead	B dead	total dead	eA	eB
	0	0	0	0		126	118	116	100	100	100	0	0	0				8	97	126	223	0	0	0	0	0
	2	0	0	0		126	118	116	100	100	100	0	0	0				10	93	122	215	4	4	8	3.47982	4.52018
	4	0	0	0		126	118	116	100	100	100	0	0	0				12	81	112	193	12	10	22	9.51628	12.4837
	6	0	0	0		126	118	116	100	100	100	0	0	0				14	49	91	140	32	21	53	22.2435	30.7565
	8	0	0	2		126	118	114	100	100	98.2759	0	0	16				16	25	65	90	24	26	50	17.5	32.5
	10	4	1	0		122	117	114	96.8254	99.1525	98.2759	40	10	0				18	11	35	46	14	30	44	12.2222	31.7778
	12	10	12	10		112	105	104	88.8889	88.9831	89.6552	120	144	120				20	5	17	22	6	18	24	5.73913	18.2609
	14	21	20	15		91	85	89	72.2222	72.0339	76.7241	294	280	210				22	2	7	9	3	10	13	2.95455	10.0455
	16	26	23	25		65	62	64	51.5873	52.5424	55.1724	416	368	400				24	0	3	3	2	4	6	1.33333	4.66667
	18	30	28	29		35	34	35	27.7778	28.8136	30.1724	540	504	522						1
	20	18	16	16		17	18	19	13.4921	15.2542	16.3793	360	320	320
	22	10	9	11		7	9	8	5.55556	7.62712	6.89655	220	198	242
	24	4	5	4		3	4	4	2.38095	3.38983	3.44828	96	120	96
	26	2	3	3		1	1	1	0.793651	0.847458	0.862069	52	78	78
	28	1	1	1		0	0	0	0	0	0	28	28	28
	30	0	0	0		0	0	0	0	0	0	0	0	0
	32	0	0	0		0	0	0	0	0	0	0	0	0
	34	0	0	0		0	0	0	0	0	0	0	0	0
	36	0	0	0		0	0	0	0	0	0	0	0	0				sum				97	123		74.9889	145.011
	38	0	0	0		0	0	0	0	0	0	0	0	0
	40	0	0	0		0	0	0	0	0	0	0	0	0					χ2	9.80189
	42	0	0	0		0	0	0	0	0	0	0	0	0					p	0.00174333
	44	0	0	0		0	0	0	0	0	0	0	0	0
	46	0	0	0		0	0	0	0	0	0	0	0	0
	48	0	0	0		0	0	0	0	0	0	0	0	0			logrank test
	50	0	0	0		0	0	0	0	0	0	0	0	0				t(days)	A live	B live	total live	A dead	B dead	total dead	eA	eB	eB
		126	118	116								17.1905	17.3729	17.5172				8	102	118	220	1	0	1	0.466063	0.533937	70.2562
																		10	97	117	214	5	1	6	2.78182	3.21818	78.6449
																		12	83	105	188	14	12	26	11.785	14.215	97.8086
																		14	47	85	132	36	20	56	24.7234	31.2766	76.5438
																		16	25	62	87	22	23	45	16.0227	28.9773	55.6246
																		18	12	34	46	13	28	41	11.7816	29.2184	41.3613
																		20	7	18	25	5	16	21	5.47826	15.5217	24.0498
																		22	4	9	13	3	9	12	3.36	8.64
																		24	2	4	6	2	5	7	2.15385	4.84615
																				1
																		sum				100	114		78.0867	135.913	374.033
																			χ2	9.68255
																			p	0.00186026
																	logrank test										eA	eB
																		t(days)	A live	B live	total live	A dead	B dead	total dead	eA	eB	#VALUE!	#VALUE!
																		8	108	114	222	0	2	2	0.964286	1.03571	76.4235	0.328992
																		10	102	114	216	6	0	6	2.91892	3.08108	222	8.91892
																		12	92	104	196	10	10	20	9.44444	10.5556	110.919	9.98498
																		14	57	89	146	35	15	50	23.4694	26.5306	125.209	37.3515
																		16	29	64	93	28	25	53	20.6918	32.3082	82.3093	27.4506
																		18	13	35	48	16	29	45	14.0323	30.9677	48.0258	15.5089
																		20	3	19	22	10	16	26	7.04167	18.9583
																		22	1	8	9	2	11	13	1.77273	11.2273
																		24	0	4	4	1	4	5	0.555556	4.44444
																				1			3
																											664.886	99.5438
																		sum				108	110		79.9267	138.073
																			χ2	15.5683
																			p	7.95786e-05
