# Supplementary material for: L-threonine promotes healthspan by expediting ferritin-dependent ferroptosis inhibition in C. elegans
Source: Nat Commun. 2022 Nov 2;13:6554. doi: 10.1038/s41467-022-34265-x (PMC9628521; doi:10.1038/s41467-022-34265-x)
Supplement: Supplementary file 4 — Source Data [file 41467_2022_34265_MOESM4_ESM.zip › ED.Fig.7o-q.LS N2 ftn-1 RNAi_ferrostatin.xlsx]

## Sheet: Summary
			Lifespan
Strain	Trial	Ferrostatin	mean LS (Days)±SEM	% change	p value (log-rank)	n	Max				MLS
N2	1	ftn-1 RNAi	14.2 ± 0.2			103	24			14.1553	100
		ftn-1 RNAi + 10 μM ferrostatin	14.4 ± 0.3	1.9	0.972514	91	22			14.4176	101.853
	2	ftn-1 RNAi	14.2 ± 0.1			88	26			14.2273	100
		ftn-1 RNAi + 10 μM ferrostatin	14.1 ± 0.2	-0.9	0.863283	100	26			14.1	99.1054
	3	ftn-1 RNAi	14.3 ± 0.2			86	24			14.3488	100
		ftn-1 RNAi + 10 μM ferrostatin	14.3 ± 0.3	-0.6	0.663675	93	24			14.2581	99.3674

## Sheet: ftn-1 RNAi
						alive			Survival rate			LS
	Days	#1	#2	#3		#1	#2	#3	#1	#2	#3	#1	#2	#3
	0	0	0	0		103	88	86	100	100	100	0	0	0
	2	0	0	0		103	88	86	100	100	100	0	0	0
	4	0	0	0		103	88	86	100	100	100	0	0	0
	6	1	0	0		102	88	86	99.0291	100	100	6	0	0
	8	1	2	4		101	86	82	98.0583	97.7273	95.3488	8	16	32
	10	11	10	6		90	76	76	87.3786	86.3636	88.3721	110	100	60
	12	28	21	18		62	55	58	60.1942	62.5	67.4419	336	252	216
	14	26	25	27		36	30	31	34.9515	34.0909	36.0465	364	350	378
	16	21	17	16		15	13	15	14.5631	14.7727	17.4419	336	272	256
	18	7	6	7		8	7	8	7.76699	7.95455	9.30233	126	108	126
	20	4	3	5		4	4	3	3.8835	4.54545	3.48837	80	60	100
	22	2	2	3		2	2	0	1.94175	2.27273	0	44	44	66
	24	2	1	0		0	1	0	0	1.13636	0	48	24	0
	26	0	1	0		0	0	0	0	0	0	0	26	0
	28	0	0	0		0	0	0	0	0	0	0	0	0
	30	0	0	0		0	0	0	0	0	0	0	0	0
	32	0	0	0		0	0	0	0	0	0	0	0	0
	34	0	0	0		0	0	0	0	0	0	0	0	0
	36	0	0	0		0	0	0	0	0	0	0	0	0
	38	0	0	0		0	0	0	0	0	0	0	0	0
	40	0	0	0		0	0	0	0	0	0	0	0	0
	42	0	0	0		0	0	0	0	0	0	0	0	0
	44	0	0	0		0	0	0	0	0	0	0	0	0
	46	0	0	0		0	0	0	0	0	0	0	0	0
	48	0	0	0		0	0	0	0	0	0	0	0	0
	50	0	0	0		0	0	0	0	0	0	0	0	0
		103	88	86								14.1553	14.2273	14.3488

## Sheet: ftn-1 RNAi_ferrostatin
						alive			Survival rate			LS					logrank test
	Days	1	2	3		#1	#2	#3	#1	#2	#3	#1	#2	#3				t(days)	A live	B live	total live	A dead	B dead	total dead	eA	eB
	0	0	0	0		91	100	93	100	100	100	0	0	0				8	101	91	192	1	0	1	0.528497	0.471503
	2	0	0	0		91	100	93	100	100	100	0	0	0				10	90	84	174	11	7	18	9.46875	8.53125
	4	0	0	0		91	100	93	100	100	100	0	0	0				12	62	66	128	28	18	46	23.7931	22.2069
	6	0	0	1		91	100	92	100	100	98.9247	0	0	6				14	36	31	67	26	35	61	29.5469	31.4531
	8	0	2	0		91	98	92	100	98	98.9247	0	16	0				16	15	12	27	21	19	40	21.4925	18.5075
	10	7	16	8		84	82	84	92.3077	82	90.3226	70	160	80				18	8	6	14	7	6	13	7.22222	5.77778
	12	18	22	25		66	60	59	72.5275	60	63.4409	216	264	300				20	4	2	6	4	4	8	4.57143	3.42857
	14	35	28	28		31	32	31	34.0659	32	33.3333	490	392	392				22	2	0	2	2	2	4	2.66667	1.33333
	16	19	14	17		12	18	14	13.1868	18	15.0538	304	224	272				24	0	0	0	2	0	2	2	0
	18	6	10	7		6	8	7	6.59341	8	7.52688	108	180	126
	20	4	4	3		2	4	4	2.1978	4	4.30108	80	80	60
	22	2	2	3		0	2	1	0	2	1.07527	44	44	66
	24	0	1	1		0	1	0	0	1	0	0	24	24
	26	0	1	0		0	0	0	0	0	0	0	26	0
	28	0	0	0		0	0	0	0	0	0	0	0	0
	30	0	0	0		0	0	0	0	0	0	0	0	0
	32	0	0	0		0	0	0	0	0	0	0	0	0
	34	0	0	0		0	0	0	0	0	0	0	0	0
	36	0	0	0		0	0	0	0	0	0	0	0	0				sum				101	91		100.762	91.2384
	38	0	0	0		0	0	0	0	0	0	0	0	0
	40	0	0	0		0	0	0	0	0	0	0	0	0					χ2	0.00118714
	42	0	0	0		0	0	0	0	0	0	0	0	0					p	0.972514
	44	0	0	0		0	0	0	0	0	0	0	0	0
	46	0	0	0		0	0	0	0	0	0	0	0	0
	48	0	0	0		0	0	0	0	0	0	0	0	0			logrank test
	50	0	0	0		0	0	0	0	0	0	0	0	0				t(days)	A live	B live	total live	A dead	B dead	total dead	eA	eB
		91	100	93								14.4176	14.1	14.2581				8	86	98	184	2	2	4	1.87234	2.12766
																		10	76	82	158	10	16	26	12.1522	13.8478
																		12	55	60	115	21	22	43	20.6835	22.3165
																		14	30	32	62	25	28	53	25.3478	27.6522
																		16	13	18	31	17	14	31	15	16
																		18	7	8	15	6	10	16	6.70968	9.29032
																		20	4	4	8	3	4	7	3.26667	3.73333
																		22	2	2	4	2	2	4	2	2
																		24	1	1	2	1	1	2	1	1
																		sum				85	97		86.1599	95.8401
																			χ2	0.0296518
																			p	0.863283
																	logrank test
																		t(days)	A live	B live	total live	A dead	B dead	total dead	eA	eB
																		8	82	92	174	4	0	4	1.93258	2.06742
																		10	76	84	160	6	8	14	6.5977	7.4023
																		12	58	59	117	18	25	43	20.425	22.575
																		14	31	31	62	27	28	55	27.265	27.735
																		16	15	14	29	16	17	33	16.5	16.5
																		18	8	7	15	7	7	14	7.24138	6.75862
																		20	3	4	7	5	3	8	4.26667	3.73333
																		22	0	1	1	3	3	6	2.57143	3.42857
																		24	0	0	0	0	1	1	0	1
																		sum				82	92		84.8671	89.1329
																			χ2	0.18909
																			p	0.663675
