# Supplementary material for: L-threonine promotes healthspan by expediting ferritin-dependent ferroptosis inhibition in C. elegans
Source: Nat Commun. 2022 Nov 2;13:6554. doi: 10.1038/s41467-022-34265-x (PMC9628521; doi:10.1038/s41467-022-34265-x)
Supplement: Supplementary file 4 — Source Data [file 41467_2022_34265_MOESM4_ESM.zip › Fig.1c.LS N2 Threonine.xls]

## Sheet: Sheet5
			Lifespan
Strain	treatment	nm	mean LS (Days)±SEM	% change	maximum survival time (hours)	p value (log-rank)	n	hazard ratio (50%)			MLS	SE
N2	Threonine	Vehicle	15.7 ± 0.3		22		90			15.6889	100	1.99146	0.312437
		100 μM	17.2 ± 0.4	9.5	26	0.0131872	90	0.61		17.1778	109.49	2.23546	0.350719
		200 μM	18.5 ± 0.4	18	28	9.81795e-06	87	0.42		18.5057	117.954	2.51389	0.394401
		400 μM	16.5 ± 0.3	5.4	24	0.0263292	89	0.66		16.5393	105.421	1.88845	0.296276
		800 μM	15.1 ± 0.3	-3.5	22	0.29197	88	1.5		15.1364	96.4782	1.94099	0.30452
		1000 μM	15.5 ± 0.3	-1.3	22	0.471516	90	1.13		15.4889	98.7252	1.78006	0.279272
		2000 μM	15.4 ± 0.3	-1.9	24	0.391108	83	1.29		15.3976	98.1433	1.79878	0.282209
															MLS			Mean	SD
													Threonine	0	15.6889	15.7111	15.7528	15.7176	0.0324508
														100	17.1778	17.413	17.1209	17.2372	0.154891
														200	18.5057	18.4301	18.2292	18.3883	0.142942
														400	16.5393	16.4944	16.9167	16.6501	0.231923
														800	15.1364	15.2258	15.8947	15.419	0.414447
														1000	15.4889	15.4066	15.4624	15.4526	0.0420051
														2000	15.3976	15.5824	15.3333	15.4378	0.129314

## Sheet: Sheet1
N2	Control														Kaplan - Meier 生命表
		LS(days)	survival(n)							SUM	survival rate(%)				i	days
		0			29	30	31			90	100				1	8
		2			29	30	31			90	100				2	8
		4			29	30	31			90	100				3	10
		6			29	30	31			90	100				4	10
		8			27	30	31			88	97.7778				5	10
		10			25	28	30			83	92.2222				6	10
		12			24	25	27			76	84.4444				7	10
		14			18	17	21			56	62.2222				8	12
		16			8	8	12			28	31.1111				9	12
		18			4	3	6			13	14.4444				10	12
		20			1	0	2			3	3.33333				11	12
		22			0	0	0			0	0				12	12
															13	12
															14	12
															15	14
		0									100				16	14
		2									100				17	14
		4									100				18	14
		6									100				19	14
MLS	15.6889	8									100				20	14
SD	2.99679	8									99				21	14
SE	0.312437	10									99				22	14
max	24	10									92				23	14
		12									92				24	14
		12									77				25	14
		14									77				26	14
		14									60				27	14
		16									60				28	14
		16									33				29	14
		18									33				30	14
		18									12				31	14
		20									12				32	14
		20									4				33	14
		22									4				34	14
		22									1				35	16
		24									1				36	16
		24									0				37	16
															38	16
															39	16
															40	16
															41	16
															42	16
															43	16
															44	16
															45	16
															46	16
															47	16
															48	16
															49	16
															50	16
															51	16
															52	16
															53	16
															54	16
															55	16
															56	16
															57	16
															58	16
															59	16
															60	16
															61	16
															62	16
															63	18
															64	18
															65	18
															66	18
															67	18
															68	18
															69	18
															70	18
															71	18
															72	18
															73	18
															74	18
															75	18
															76	18
															77	18
															78	20
															79	20
															80	20
															81	20
															82	20
															83	20
															84	20
															85	20
															86	20
															87	20
															88	20
															89	22
															90	22

## Sheet: Sheet3
N2	Threonine														Kaplan - Meier 生命表			logrank test										hazard function
	100	LS(days)	survival(n)							SUM	survival rate(%)				i	days			t(days)	A live	B live	total live	A dead	B dead	total dead	eA	eB	hazard A(%)	hazard B(%)	hazard ratio
		0			30	29	31			90	100				1	10			8	88	90	178	2	0	2	1	1	0.0222222	0	0
		2			30	29	31			90	100				2	10			10	83	86	169	5	4	9	4.44944	4.55056	0.0568182	0.0444444	0.782222
		4			30	29	31			90	100				3	10			12	76	84	160	7	2	9	4.42012	4.57988	0.0843373	0.0232558	0.275748
		6			30	29	31			90	100				4	10			14	56	67	123	20	17	37	17.575	19.425	0.263158	0.202381	0.769048
		8			30	29	31			90	100				5	12			16	28	43	71	28	24	52	23.6748	28.3252	0.5	0.358209	0.716418
		10			28	28	30			86	95.5556				6	12			18	13	26	39	15	17	32	12.6197	19.3803	0.535714	0.395349	0.737984
		12			28	27	29			84	93.3333				7	14			20	3	11	14	10	15	25	8.33333	16.6667	0.769231	0.576923	0.75
		14			21	22	24			67	74.4444				8	14			22	0	4	4	3	7	10	2.14286	7.85714	1	0.636364	0.636364
		16			15	14	14			43	47.7778				9	14
		18			8	9	9			26	28.8889				10	14
		20			4	3	4			11	12.2222				11	14
		22			2	1	1			4	4.44444				12	14
		24			2	0	0			2	2.22222				13	14
		26			0	0	0			0	0				14	14
															15	14
MLS	17.1778														16	14
SD	3.36398	0									100				17	14
SE	0.350719	2									100				18	14
max	28	4									100				19	14			sum				88	86		73.2153	100.785
		6									100				20	14
		8									100				21	14				χ2	5.15442								hazard	0.609006
		10									100				22	14				p	0.0231872
		10									98				23	14
		12									98				24	16
		12									89				25	16
		14									89				26	16
		14									75				27	16
		16									75				28	16
		16									58				29	16
		18									58				30	16
		18									38				31	16
		20									38				32	16
		20									23				33	16
		22									23				34	16
		22									11				35	16
		24									11				36	16
		24									5				37	16
		26									5				38	16
		26									2				39	16
		28									2				40	16
		28									0				41	16
															42	16
															43	16
															44	16
															45	16
															46	16
															47	16
															48	18
															49	18
															50	18
															51	18
															52	18
															53	18
															54	18
															55	18
															56	18
															57	18
															58	18
															59	18
															60	18
															61	18
															62	18
															63	18
															64	18
															65	20
															66	20
															67	20
															68	20
															69	20
															70	20
															71	20
															72	20
															73	20
															74	20
															75	20
															76	20
															77	20
															78	20
															79	20
															80	22
															81	22
															82	22
															83	22
															84	22
															85	22
															86	22
															87	24
															88	24
															89	26
															90	26

## Sheet: Sheet2
N2	Threonine														Kaplan - Meier 生命表			logrank test										hazard function
	200	LS(days)	survival(n)							SUM	survival rate(%)				i	days			t(days)	A live	B live	total live	A dead	B dead	total dead	eA	eB	hazard A(%)	hazard B(%)	hazard ratio
		0			29	30	28			87	100				1	8			8	88	86	174	2	1	3	1.52542	1.47458	0.0222222	0.0114943	0.517241
		2			29	30	28			87	100				2	10			10	83	83	166	5	3	8	4.04598	3.95402	0.0568182	0.0348837	0.613953
		4			29	30	28			87	100				3	10			12	76	83	159	7	0	7	3.5	3.5	0.0843373	0	0
		6			29	30	28			87	100				4	10			14	56	69	125	20	14	34	16.2516	17.7484	0.263158	0.168675	0.640964
		8			29	30	27			86	98.8506				5	14			16	28	59	87	28	10	38	17.024	20.976	0.5	0.144928	0.289855
		10			29	29	25			83	95.4023				6	14			18	13	39	52	15	20	35	11.2644	23.7356	0.535714	0.338983	0.632768
		12			29	29	25			83	95.4023				7	14			20	3	21	24	10	18	28	7	21	0.769231	0.461538	0.6
		14			24	24	21			69	79.3103				8	14			22	0	11	11	3	10	13	1.625	11.375	1	0.47619	0.47619
		16			18	21	20			59	67.8161				9	14
		18			12	14	13			39	44.8276				10	14
		20			8	6	7			21	24.1379				11	14
		22			4	3	4			11	12.6437				12	14
		24			2	1	2			5	5.74713				13	14
		26			1	0	0			1	1.14943				14	14
MLS	18.5057	28			0	0	0			0	0				15	14
SD	3.94401														16	14
SE	0.394401														17	14
max	28														18	14
															19	16			sum				88	75		60.7109	102.289
															20	16
															21	16				χ2	19.5465								hazard	0.418306
															22	16				p	9.81795e-06
		0									100				23	16
		2									100				24	16
		4									100				25	16
		6									100				26	16
		8									100				27	16
		10									100				28	16
		10									99				29	18
		12									99				30	18
		12									86				31	18
		14									86				32	18
		14									74				33	18
		16									74				34	18
		16									48				35	18
		18									48				36	18
		18									29				37	18
		20									29				38	18
		20									13				39	18
		22									13				40	18
		22									7				41	18
		24									7				42	18
		24									2				43	18
		26									2				44	18
		26									1				45	18
		28									1				46	18
		28									0				47	18
															48	18
															49	20
															50	20
															51	20
															52	20
															53	20
															54	20
															55	20
															56	20
															57	20
															58	20
															59	20
															60	20
															61	20
															62	20
															63	20
															64	20
															65	20
															66	20
															67	22
															68	22
															69	22
															70	22
															71	22
															72	22
															73	22
															74	22
															75	22
															76	22
															77	24
															78	24
															79	24
															80	24
															81	24
															82	24
															83	26
															84	26
															85	26
															86	26
															87	28

## Sheet: Sheet4
N2	Threonine														Kaplan - Meier 生命表			logrank test										hazard function
	400	LS(days)	survival(n)							SUM	survival rate(%)				i	days			t(days)	A live	B live	total live	A dead	B dead	total dead	eA	eB	hazard A(%)	hazard B(%)	hazard ratio
		0			30	30	29			89	100				1	10			8	88	89	177	2	0	2	1.00559	0.994413	0.0222222	0	0
		2			30	30	29			89	100				2	10			10	83	85	168	5	4	9	4.47458	4.52542	0.0568182	0.0449438	0.791011
		4			30	30	29			89	100				3	10			12	76	83	159	7	2	9	4.44643	4.55357	0.0843373	0.0235294	0.278992
		6			30	30	29			89	100				4	10			14	56	63	119	20	20	40	19.1195	20.8805	0.263158	0.240964	0.915663
		8			30	30	29			89	100				5	12			16	28	37	65	28	26	54	25.4118	28.5882	0.5	0.412698	0.825397
		10			30	29	26			85	95.5056				6	12			18	13	16	29	15	21	36	15.5077	20.4923	0.535714	0.567568	1.05946
		12			28	29	26			83	93.2584				7	14			20	3	5	8	10	11	21	9.41379	11.5862	0.769231	0.6875	0.89375
		14			21	22	20			63	70.7865				8	14			22	0	2	2	3	3	6	2.25	3.75	1	0.6	0.6
		16			12	11	14			37	41.573				9	14
		18			6	5	5			16	17.9775				10	14
		20			2	2	1			5	5.61798				11	14
		22			1	1	0			2	2.24719				12	14
		24			0	0	0			0	0				13	14
															14	14
															15	14
															16	14
MLS	16.5393														17	14
SD	2.8725	0									100				18	14
SE	0.296276	2									100				19	14			sum				88	87		80.6238	94.3762
max	26	4									100				20	14
		6									100				21	14				χ2	1.25136								hazard	0.661888
		8									100				22	14				p	0.263292
		8									98				23	14
		10									98				24	14
		10									95				25	14
		12									95				26	14
		12									80				27	16
		14									80				28	16
		14									65				29	16
		16									65				30	16
		16									40				31	16
		18									40				32	16
		18									23				33	16
		20									23				34	16
		20									11				35	16
		22									11				36	16
		22									3				37	16
		24									3				38	16
		24									1				39	16
		26									1				40	16
		26									0				41	16
															42	16
															43	16
															44	16
															45	16
															46	16
															47	16
															48	16
															49	16
															50	16
															51	16
															52	16
															53	18
															54	18
															55	18
															56	18
															57	18
															58	18
															59	18
															60	18
															61	18
															62	18
															63	18
															64	18
															65	18
															66	18
															67	18
															68	18
															69	18
															70	18
															71	18
															72	18
															73	18
															74	20
															75	20
															76	20
															77	20
															78	20
															79	20
															80	20
															81	20
															82	20
															83	20
															84	20
															85	22
															86	22
															87	22
															88	24
															89	24

## Sheet: Sheet6
N2	Threonine														Kaplan - Meier 生命表			logrank test										hazard function
	800	LS(days)	survival(n)							SUM	survival rate(%)				i	days			t(days)	A live	B live	total live	A dead	B dead	total dead	eA	eB	hazard A(%)	hazard B(%)	hazard ratio
		0			30	29	29			88	100				1	8			8	88	87	175	2	1	3	1.51685	1.48315	0.0222222	0.0113636	0.511364
		2			30	29	29			88	100				2	10			10	83	82	165	5	5	10	5.02857	4.97143	0.0568182	0.0574713	1.01149
		4			30	29	29			88	100				3	10			12	76	64	140	7	18	25	12.5758	12.4242	0.0843373	0.219512	2.60279
		6			30	29	29			88	100				4	10			14	56	49	105	20	15	35	19	16	0.263158	0.234375	0.890625
		8			30	29	28			87	98.8636				5	10			16	28	21	49	28	28	56	29.8667	26.1333	0.5	0.571429	1.14286
		10			28	28	26			82	93.1818				6	10			18	13	9	22	15	12	27	15.4286	11.5714	0.535714	0.571429	1.06667
		12			21	22	21			64	72.7273				7	12			20	3	2	5	10	7	17	10.0455	6.95455	0.769231	0.777778	1.01111
		14			16	17	16			49	55.6818				8	12			22	0	0	0	3	2	5	3	2	1	1	1
		16			7	6	8			21	23.8636				9	12
		18			2	4	3			9	10.2273				10	12
		20			0	1	1			2	2.27273				11	12
		22			0	0	0			0	0				12	12
															13	12
															14	12
															15	12
															16	12
MLS	15.1364														17	12
SD	2.95243	0									100				18	12
SE	0.30452	2									100				19	12			sum				88	87		94.945	80.055
max	26	4									100				20	12
		6									100				21	12				χ2	1.11052								hazard	1.50164
		8									100				22	12				p	0.29197
		8									98				23	12
		10									98				24	12
		10									95				25	14
		12									95				26	14
		12									80				27	14
		14									80				28	14
		14									65				29	14
		16									65				30	14
		16									40				31	14
		18									40				32	14
		18									23				33	14
		20									23				34	14
		20									11				35	14
		22									11				36	14
		22									3				37	14
		24									3				38	14
		24									1				39	14
		26									1				40	16
		26									0				41	16
															42	16
															43	16
															44	16
															45	16
															46	16
															47	16
															48	16
															49	16
															50	16
															51	16
															52	16
															53	16
															54	16
															55	16
															56	16
															57	16
															58	16
															59	16
															60	16
															61	16
															62	16
															63	16
															64	16
															65	16
															66	16
															67	16
															68	18
															69	18
															70	18
															71	18
															72	18
															73	18
															74	18
															75	18
															76	18
															77	18
															78	18
															79	18
															80	20
															81	20
															82	20
															83	20
															84	20
															85	20
															86	20
															87	22
															88	22

## Sheet: Sheet7
N2	Threonine														Kaplan - Meier 生命表			logrank test										hazard function
	1000	LS(days)	survival(n)							SUM	survival rate(%)				i	days			t(days)	A live	B live	total live	A dead	B dead	total dead	eA	eB	hazard A(%)	hazard B(%)	hazard ratio
		0			31	30	29			90	100				1	8			8	88	89	177	2	1	3	1.5	1.5	0.0222222	0.0111111	0.5
		2			31	30	29			90	100				2	12			10	83	89	172	5	0	5	2.48588	2.51412	0.0568182	0	0
		4			31	30	29			90	100				3	12			12	76	73	149	7	16	23	11.0988	11.9012	0.0843373	0.179775	2.13162
		6			31	30	29			90	100				4	12			14	56	49	105	20	24	44	22.443	21.557	0.263158	0.328767	1.24932
		8			30	30	29			89	98.8889				5	12			16	28	25	53	28	24	52	27.7333	24.2667	0.5	0.489796	0.979592
		10			30	30	29			89	98.8889				6	12			18	13	10	23	15	15	30	15.8491	14.1509	0.535714	0.6	1.12
		12			24	25	24			73	81.1111				7	12			20	3	2	5	10	8	18	10.1739	7.82609	0.769231	0.8	1.04
		14			18	17	14			49	54.4444				8	12			22	0	0	0	3	2	5	3	2	1	1	1
		16			11	6	8			25	27.7778				9	12
		18			3	3	4			10	11.1111				10	12
		20			0	0	2			2	2.22222				11	12
		22			0	0	0			0	0				12	12
															13	12
															14	12
															15	12
															16	12
MLS	15.4889														17	12
SD	2.70764	0									100				18	14
SE	0.279272	2									100				19	14			sum				88	89		92.784	84.216
max	26	4									100				20	14
		6									100				21	14				χ2	0.518421								hazard	1.12698
		8									100				22	14				p	0.471516
		8									98				23	14
		10									98				24	14
		10									95				25	14
		12									95				26	14
		12									80				27	14
		14									80				28	14
		14									65				29	14
		16									65				30	14
		16									40				31	14
		18									40				32	14
		18									23				33	14
		20									23				34	14
		20									11				35	14
		22									11				36	14
		22									3				37	14
		24									3				38	14
		24									1				39	14
		26									1				40	14
		26									0				41	14
															42	16
															43	16
															44	16
															45	16
															46	16
															47	16
															48	16
															49	16
															50	16
															51	16
															52	16
															53	16
															54	16
															55	16
															56	16
															57	16
															58	16
															59	16
															60	16
															61	16
															62	16
															63	16
															64	16
															65	16
															66	18
															67	18
															68	18
															69	18
															70	18
															71	18
															72	18
															73	18
															74	18
															75	18
															76	18
															77	18
															78	18
															79	18
															80	18
															81	20
															82	20
															83	20
															84	20
															85	20
															86	20
															87	20
															88	20
															89	22
															90	22

## Sheet: Sheet8
N2	Threonine														Kaplan - Meier 生命表			logrank test										hazard function
	2000	LS(days)	survival(n)							SUM	survival rate(%)				i	days			t(days)	A live	B live	total live	A dead	B dead	total dead	eA	eB	hazard A(%)	hazard B(%)	hazard ratio
		0			28	29	26			83	100				1	12			8	88	83	171	2	0	2	1.04046	0.959538	0.0222222	0	0
		2			28	29	26			83	100				2	12			10	83	83	166	5	0	5	2.5731	2.4269	0.0568182	0	0
		4			28	29	26			83	100				3	12			12	76	63	139	7	20	27	13.5	13.5	0.0843373	0.240964	2.85714
		6			28	29	26			83	100				4	12			14	56	46	102	20	17	37	20.2302	16.7698	0.263158	0.269841	1.0254
		8			28	29	26			83	100				5	12			16	28	20	48	28	26	54	29.6471	24.3529	0.5	0.565217	1.13043
		10			28	29	26			83	100				6	12			18	13	9	22	15	11	26	15.1667	10.8333	0.535714	0.55	1.02667
		12			22	21	20			63	75.9036				7	12			20	3	2	5	10	7	17	10.0455	6.95455	0.769231	0.777778	1.01111
		14			14	16	16			46	55.4217				8	12			22	0	1	1	3	1	4	2.4	1.6	1	0.5	0.5
		16			5	7	8			20	24.0964				9	12
		18			2	3	4			9	10.8434				10	12
		20			0	1	1			2	2.40964				11	12
		22			0	0	1			1	1.20482				12	12
		24			0	0	0			0	0				13	12
															14	12
															15	12
															16	12
MLS	15.3976														17	12
SD	2.73612	0									100				18	12
SE	0.282209	2									100				19	12			sum				88	82		93.5625	76.4375
max	26	4									100				20	12
		6									100				21	14				χ2	0.735495								hazard	1.29418
		8									100				22	14				p	0.391108
		8									98				23	14
		10									98				24	14
		10									95				25	14
		12									95				26	14
		12									80				27	14
		14									80				28	14
		14									65				29	14
		16									65				30	14
		16									40				31	14
		18									40				32	14
		18									23				33	14
		20									23				34	14
		20									11				35	14
		22									11				36	14
		22									3				37	14
		24									3				38	16
		24									1				39	16
		26									1				40	16
		26									0				41	16
															42	16
															43	16
															44	16
															45	16
															46	16
															47	16
															48	16
															49	16
															50	16
															51	16
															52	16
															53	16
															54	16
															55	16
															56	16
															57	16
															58	16
															59	16
															60	16
															61	16
															62	16
															63	16
															64	18
															65	18
															66	18
															67	18
															68	18
															69	18
															70	18
															71	18
															72	18
															73	18
															74	18
															75	20
															76	20
															77	20
															78	20
															79	20
															80	20
															81	20
															82	22
															83	24
