# Supplementary material for: L-threonine promotes healthspan by expediting ferritin-dependent ferroptosis inhibition in C. elegans
Source: Nat Commun. 2022 Nov 2;13:6554. doi: 10.1038/s41467-022-34265-x (PMC9628521; doi:10.1038/s41467-022-34265-x)
Supplement: Supplementary file 4 — Source Data [file 41467_2022_34265_MOESM4_ESM.zip › Fig.2k.LS N2 TDH RNAi.xls]

## Sheet: Sheet5
			Lifespan
Strain	treatment	nM	mean survival time (hours)±SD	% change	maximum survival time (hours)	p value (log-rank)	n	hazard ratio (50%)			MLS	SD
N2	Vehicle	Vehicle	14.6 ± 0.3		24		92			14.6522	100	2.09265	0.306618
	siTdh	siTDH	19.5 ± 0.4	33.4	32	4.17014e-14	96	0.2		19.5417	133.37	2.99257	0.438476

## Sheet: Sheet1
N2	Control														Kaplan - Meier 生命表
		LS(days)	survival(n)							SUM	survival rate(%)				i	days
		0			31	31	30			92	100				1	10
		2			31	31	30			92	100				2	10
		4			31	31	30			92	100				3	10
		6			31	31	30			92	100				4	12
		8			31	31	30			92	100				5	12
		10			28	31	30			89	96.7391				6	12
		12			18	22	20			60	65.2174				7	12
		14			10	14	13			37	40.2174				8	12
		16			5	6	5			16	17.3913				9	12
		18			2	3	2			7	7.6087				10	12
		20			1	1	2			4	4.34783				11	12
		22			0	0	1			1	1.08696				12	12
		24			0	0									13	12
															14	12
															15	12
		0									100				16	12
		2									100				17	12
		4									100				18	12
		6									100				19	12
MLS	14.6522	8									100				20	12
SD	2.87633	10									96				21	12
SE	0.306618	12									65				22	12
max	20	14									40				23	12
		16									17				24	12
		18									8				25	12
		20									4				26	12
		22									1				27	12
		24									0				28	12
															29	12
															30	12
															31	12
															32	12
															33	14
															34	14
															35	14
															36	14
															37	14
															38	14
															39	14
															40	14
															41	14
															42	14
															43	14
															44	14
															45	14
															46	14
															47	14
															48	14
															49	14
															50	14
															51	14
															52	14
															53	14
															54	14
															55	14
															56	16
															57	16
															58	16
															59	16
															60	16
															61	16
															62	16
															63	16
															64	16
															65	16
															66	16
															67	16
															68	16
															69	16
															70	16
															71	16
															72	16
															73	16
															74	16
															75	16
															76	16
															77	18
															78	18
															79	18
															80	18
															81	18
															82	18
															83	18
															84	18
															85	18
															86	20
															87	20
															88	20
															89	22
															90	22
															91	22
															92	24

## Sheet: Sheet2
N2	siTDH														Kaplan - Meier 生命表			logrank test										hazard function
		LS(days)	survival(n)							SUM	survival rate(%)				i	days			t(days)	A live	B live	total live	A dead	B dead	total dead	eA	eB	hazard A(%)	hazard B(%)	hazard ratio
		0			32	33	31			96	100				1	12			10	76	96	172	12	0	12	5.73913	6.26087	0.136364	0	0
		2			32	33	31			96	100				2	12			12	53	92	145	23	4	27	11.9302	15.0698	0.302632	0.0416667	0.137681
		4			32	33	31			96	100				3	12			14	28	83	111	25	9	34	12.4276	21.5724	0.471698	0.0978261	0.207391
		6			32	33	31			96	100				4	12			16	9	69	78	19	14	33	8.32432	24.6757	0.678571	0.168675	0.248573
		8			32	33	31			96	100				5	14			18	3	54	57	6	15	21	2.42308	18.5769	0.666667	0.217391	0.326087
		10			32	33	31			96	100				6	14			20	0	29	29	3	25	28	1.47368	26.5263	1	0.462963	0.462963
		12			31	32	29			92	95.8333				7	14
		14			28	30	25			83	86.4583				8	14
		16			21	26	22			69	71.875				9	14
		18			17	19	18			54	56.25				10	14
		20			9	12	8			29	30.2083				11	14
		22			6	6	4			16	16.6667				12	14
		24			5	3	2			10	10.4167				13	14
		26			2	2	1			5	5.20833				14	16
MLS	19.5417	28			2	0	1			3	3.125				15	16
SD	4.15975	30			1	0	0			1	1.04167				16	16
SE	0.438476	32			0	0	0			0	0				17	16
max	32														18	16
															19	16			sum				76	67		36.5789	106.421
															20	16
															21	16				χ2	57.0867								hazard	0.197882
															22	16				p	4.17014e-14
		0									100				23	16
		2									100				24	16
		4									100				25	16
		6									100				26	16
		8									100				27	16
		10									98				28	18
		12									92				29	18
		14									74				30	18
		16									58				31	18
		18									42				32	18
		20									28				33	18
		22									17				34	18
		24									10				35	18
		26									4				36	18
		28									2				37	18
		30									1				38	18
		32									0				39	18
															40	18
															41	18
															42	18
															43	20
															44	20
															45	20
															46	20
															47	20
															48	20
															49	20
															50	20
															51	20
															52	20
															53	20
															54	20
															55	20
															56	20
															57	20
															58	20
															59	20
															60	20
															61	20
															62	20
															63	20
															64	20
															65	20
															66	20
															67	20
															68	22
															69	22
															70	22
															71	22
															72	22
															73	22
															74	22
															75	22
															76	22
															77	22
															78	22
															79	22
															80	22
															81	24
															82	24
															83	24
															84	24
															85	24
															86	24
															87	26
															88	26
															89	26
															90	26
															91	26
															92	28
															93	28
															94	30
															95	30
															96	32
