# Supplementary material for: L-threonine promotes healthspan by expediting ferritin-dependent ferroptosis inhibition in C. elegans
Source: Nat Commun. 2022 Nov 2;13:6554. doi: 10.1038/s41467-022-34265-x (PMC9628521; doi:10.1038/s41467-022-34265-x)
Supplement: Supplementary file 4 — Source Data [file 41467_2022_34265_MOESM4_ESM.zip › Fig.3d.LS eat-2 TDH RNAi.xls]

## Sheet: Sheet5
			Lifespan
Strain	treatment		mean LS (Days)±SEM	% change	maximum survival time (hours)	p value (log-rank)	n	hazard ratio (50%)			MLS	SE
eat-2	Threonine	Vehicle	21.7 ± 0.4		30		102			21.7451	100	1.88814	0.410579
		siTDH	21.6 ± 0.4	-0.7	30	0.785831	97	0.82		21.5876	99.2758	1.91892	0.417271

## Sheet: Sheet3
N2	Control														Kaplan - Meier 生命表
		LS(days)	survival(n)							SUM	survival rate(%)				i	days
		0			31	31	30			92	100				1	10
		2			31	31	30			92	100				2	10
		4			31	31	30			92	100				3	10
		6			31	31	30			92	100				4	12
		8			31	31	30			92	100				5	12
		10			28	31	30			89	96.7391				6	12
		12			18	22	20			60	65.2174				7	12
		14			10	14	13			37	40.2174				8	12
		16			5	6	5			16	17.3913				9	12
		18			2	3	2			7	7.6087				10	12
		20			1	1	2			4	4.34783				11	12
		22			0	0	1			1	1.08696				12	12
		24			0	0									13	12
															14	12
															15	12
		0									100				16	12
		2									100				17	12
		4									100				18	12
		6									100				19	12
MLS	14.6522	8									100				20	12
SD	2.87633	10									96				21	12
SE	0.306618	12									65				22	12
max	20	14									40				23	12
		16									17				24	12
		18									8				25	12
		20									4				26	12
		22									1				27	12
		24									0				28	12
															29	12
															30	12
															31	12
															32	12
															33	14
															34	14
															35	14
															36	14
															37	14
															38	14
															39	14
															40	14
															41	14
															42	14
															43	14
															44	14
															45	14
															46	14
															47	14
															48	14
															49	14
															50	14
															51	14
															52	14
															53	14
															54	14
															55	14
															56	16
															57	16
															58	16
															59	16
															60	16
															61	16
															62	16
															63	16
															64	16
															65	16
															66	16
															67	16
															68	16
															69	16
															70	16
															71	16
															72	16
															73	16
															74	16
															75	16
															76	16
															77	18
															78	18
															79	18
															80	18
															81	18
															82	18
															83	18
															84	18
															85	18
															86	20
															87	20
															88	20
															89	22
															90	22
															91	22
															92	24

## Sheet: Sheet4
N2	siTDH														Kaplan - Meier 生命表			logrank test										hazard function
		LS(days)	survival(n)							SUM	survival rate(%)				i	days			t(days)	A live	B live	total live	A dead	B dead	total dead	eA	eB	hazard A(%)	hazard B(%)	hazard ratio
		0			32	33	31			96	100				1	12			10	76	96	172	12	0	12	5.73913	6.26087	0.136364	0	0
		2			32	33	31			96	100				2	12			12	53	92	145	23	4	27	11.9302	15.0698	0.302632	0.0416667	0.137681
		4			32	33	31			96	100				3	12			14	28	83	111	25	9	34	12.4276	21.5724	0.471698	0.0978261	0.207391
		6			32	33	31			96	100				4	12			16	9	69	78	19	14	33	8.32432	24.6757	0.678571	0.168675	0.248573
		8			32	33	31			96	100				5	14			18	3	54	57	6	15	21	2.42308	18.5769	0.666667	0.217391	0.326087
		10			32	33	31			96	100				6	14			20	0	29	29	3	25	28	1.47368	26.5263	1	0.462963	0.462963
		12			31	32	29			92	95.8333				7	14
		14			28	30	25			83	86.4583				8	14
		16			21	26	22			69	71.875				9	14
		18			17	19	18			54	56.25				10	14
		20			9	12	8			29	30.2083				11	14
		22			6	6	4			16	16.6667				12	14
		24			5	3	2			10	10.4167				13	14
		26			2	2	1			5	5.20833				14	16
MLS	19.5417	28			2	0	1			3	3.125				15	16
SD	4.15975	30			1	0	0			1	1.04167				16	16
SE	0.438476	32			0	0	0			0	0				17	16
max	32														18	16
															19	16			sum				76	67		36.5789	106.421
															20	16
															21	16				χ2	57.0867								hazard	0.197882
															22	16				p	4.17014e-14
		0									100				23	16
		2									100				24	16
		4									100				25	16
		6									100				26	16
		8									100				27	16
		10									98				28	18
		12									92				29	18
		14									74				30	18
		16									58				31	18
		18									42				32	18
		20									28				33	18
		22									17				34	18
		24									10				35	18
		26									4				36	18
		28									2				37	18
		30									1				38	18
		32									0				39	18
															40	18
															41	18
															42	18
															43	20
															44	20
															45	20
															46	20
															47	20
															48	20
															49	20
															50	20
															51	20
															52	20
															53	20
															54	20
															55	20
															56	20
															57	20
															58	20
															59	20
															60	20
															61	20
															62	20
															63	20
															64	20
															65	20
															66	20
															67	20
															68	22
															69	22
															70	22
															71	22
															72	22
															73	22
															74	22
															75	22
															76	22
															77	22
															78	22
															79	22
															80	22
															81	24
															82	24
															83	24
															84	24
															85	24
															86	24
															87	26
															88	26
															89	26
															90	26
															91	26
															92	28
															93	28
															94	30
															95	30
															96	32

## Sheet: Sheet1
eat-2	Control														Kaplan - Meier 生命表
		LS(days)	survival(n)							SUM	survival rate(%)				i	days
		0			33	34	35			102	100				1	14
		2			33	34	35			102	100				2	14
		4			33	34	35			102	100				3	14
		6			33	34	35			102	100				4	14
		8			33	34	35			102	100				5	14
		10			33	34	35			102	100				6	14
		12			33	34	35			102	100				7	14
		14			30	31	34			95	93.1373				8	16
		16			29	30	33			92	90.1961				9	16
		18			26	25	28			79	77.451				10	16
		20			15	21	22			58	56.8627				11	18
		22			8	12	16			36	35.2941				12	18
		24			5	6	10			21	20.5882				13	18
		26			3	3	4			10	9.80392				14	18
		28			1	1	2			4	3.92157				15	18
		30			0	0	0			0	0				16	18
															17	18
															18	18
															19	18
MLS	21.7451														20	18
SD	3.91667														21	18
SE	0.410579														22	18
max	22														23	18
															24	20
															25	20
															26	20
															27	20
															28	20
															29	20
															30	20
															31	20
															32	20
															33	20
															34	20
															35	20
															36	20
															37	20
															38	20
															39	20
															40	20
															41	20
															42	20
															43	20
															44	20
															45	22
															46	22
															47	22
															48	22
															49	22
															50	22
															51	22
															52	22
															53	22
															54	22
															55	22
															56	22
															57	22
															58	22
															59	22
															60	22
															61	22
															62	22
															63	22
															64	22
															65	22
															66	22
															67	24
															68	24
															69	24
															70	24
															71	24
															72	24
															73	24
															74	24
															75	24
															76	24
															77	24
															78	24
															79	24
															80	24
															81	24
															82	26
															83	26
															84	26
															85	26
															86	26
															87	26
															88	26
															89	26
															90	26
															91	26
															92	26
															93	28
															94	28
															95	28
															96	28
															97	28
															98	28
															99	30
															100	30
															101	30
															102	30

## Sheet: Sheet2
eat-2	Threonine														Kaplan - Meier 生命表			logrank test										hazard function
	siTDH	LS(days)	survival(n)							SUM	survival rate(%)				i	days			t(days)	A live	B live	total live	A dead	B dead	total dead	eA	eB	hazard A(%)	hazard B(%)	hazard ratio
		0			33	32	32			97	100				1	12			14	95	87	182	7	8	15	7.7665	7.2335	0.0686275	0.0842105	1.22707
		2			33	32	32			97	100				2	12			16	92	85	177	3	2	5	2.60989	2.39011	0.0315789	0.0229885	0.727969
		4			33	32	32			97	100				3	14			18	79	74	153	13	11	24	12.4746	11.5254	0.141304	0.129412	0.915837
		6			33	32	32			97	100				4	14			20	58	58	116	21	16	37	19.1046	17.8954	0.265823	0.216216	0.813385
		8			33	32	32			97	100				5	14			22	36	34	70	22	24	46	23	23	0.37931	0.413793	1.09091
		10			33	32	32			97	100				6	14			24	21	19	40	15	15	30	15.4286	14.5714	0.416667	0.441176	1.05882
		12			31	32	32			95	97.9381				7	14			26	10	8	18	11	11	22	11.55	10.45	0.52381	0.578947	1.10526
		14			30	29	28			87	89.6907				8	14			28	4	5	9	6	3	9	5	4	0.6	0.375	0.625
		16			29	28	28			85	87.6289				9	14			30	0	0	0	4	5	9	4	5	1	1	1
		18			23	25	26			74	76.2887				10	14
		20			17	19	22			58	59.7938				11	16
		22			10	10	14			34	35.0515				12	16
		24			6	5	8			19	19.5876				13	18
		26			4	2	2			8	8.24742				14	18
MLS	21.5876	28			2	2	1			5	5.15464				15	18
SD	4.17271	30			0	0	0			0	0				16	18
SE	0.417271														17	18
max	28														18	18
															19	18			sum				95	87		93.1676	88.8324
															20	18
															21	18				χ2	0.0738362								hazard	0.819064
															22	18				p	0.785831
															23	18
															24	20
															25	20
															26	20
															27	20
															28	20
															29	20
															30	20
															31	20
															32	20
															33	20
															34	20
															35	20
															36	20
															37	20
															38	20
															39	20
															40	22
															41	22
															42	22
															43	22
															44	22
															45	22
															46	22
															47	22
															48	22
															49	22
															50	22
															51	22
															52	22
															53	22
															54	22
															55	22
															56	22
															57	22
															58	22
															59	22
															60	22
															61	22
															62	22
															63	22
															64	24
															65	24
															66	24
															67	24
															68	24
															69	24
															70	24
															71	24
															72	24
															73	24
															74	24
															75	24
															76	24
															77	24
															78	24
															79	26
															80	26
															81	26
															82	26
															83	26
															84	26
															85	26
															86	26
															87	26
															88	26
															89	26
															90	28
															91	28
															92	28
															93	30
															94	30
															95	30
															96	30
															97	30
