# Supplementary material for: L-threonine promotes healthspan by expediting ferritin-dependent ferroptosis inhibition in C. elegans
Source: Nat Commun. 2022 Nov 2;13:6554. doi: 10.1038/s41467-022-34265-x (PMC9628521; doi:10.1038/s41467-022-34265-x)
Supplement: Supplementary file 4 — Source Data [file 41467_2022_34265_MOESM4_ESM.zip › Fig.3e.LS daf-2 TDH RNAi.xls]

## Sheet: Sheet5
			Lifespan
Strain	treatment	mM	mean LS (Days)±SEM	% change	maximum survival time (hours)	p value (log-rank)	n	hazard ratio (50%)			MLS	SE
daf-2	Threonine	Vehicle	22.5 ± 0.5		34		93			22.5376	100	2.26469	0.510406
		siTDH	25.9 ± 0.6	15.1	40	0.000244088	97	0.22		25.9381	115.088	2.57275	0.579837

## Sheet: Sheet3
N2	Control														Kaplan - Meier 生命表
		LS(days)	survival(n)							SUM	survival rate(%)				i	days
		0			31	31	30			92	100				1	10
		2			31	31	30			92	100				2	10
		4			31	31	30			92	100				3	10
		6			31	31	30			92	100				4	12
		8			31	31	30			92	100				5	12
		10			28	31	30			89	96.7391				6	12
		12			18	22	20			60	65.2174				7	12
		14			10	14	13			37	40.2174				8	12
		16			5	6	5			16	17.3913				9	12
		18			2	3	2			7	7.6087				10	12
		20			1	1	2			4	4.34783				11	12
		22			0	0	1			1	1.08696				12	12
		24			0	0									13	12
															14	12
															15	12
		0									100				16	12
		2									100				17	12
		4									100				18	12
		6									100				19	12
MLS	14.6522	8									100				20	12
SD	2.87633	10									96				21	12
SE	0.306618	12									65				22	12
max	20	14									40				23	12
		16									17				24	12
		18									8				25	12
		20									4				26	12
		22									1				27	12
		24									0				28	12
															29	12
															30	12
															31	12
															32	12
															33	14
															34	14
															35	14
															36	14
															37	14
															38	14
															39	14
															40	14
															41	14
															42	14
															43	14
															44	14
															45	14
															46	14
															47	14
															48	14
															49	14
															50	14
															51	14
															52	14
															53	14
															54	14
															55	14
															56	16
															57	16
															58	16
															59	16
															60	16
															61	16
															62	16
															63	16
															64	16
															65	16
															66	16
															67	16
															68	16
															69	16
															70	16
															71	16
															72	16
															73	16
															74	16
															75	16
															76	16
															77	18
															78	18
															79	18
															80	18
															81	18
															82	18
															83	18
															84	18
															85	18
															86	20
															87	20
															88	20
															89	22
															90	22
															91	22
															92	24

## Sheet: Sheet4
N2	siTDH														Kaplan - Meier 生命表			logrank test										hazard function
		LS(days)	survival(n)							SUM	survival rate(%)				i	days			t(days)	A live	B live	total live	A dead	B dead	total dead	eA	eB	hazard A(%)	hazard B(%)	hazard ratio
		0			32	33	31			96	100				1	12			10	76	96	172	12	0	12	5.73913	6.26087	0.136364	0	0
		2			32	33	31			96	100				2	12			12	53	92	145	23	4	27	11.9302	15.0698	0.302632	0.0416667	0.137681
		4			32	33	31			96	100				3	12			14	28	83	111	25	9	34	12.4276	21.5724	0.471698	0.0978261	0.207391
		6			32	33	31			96	100				4	12			16	9	69	78	19	14	33	8.32432	24.6757	0.678571	0.168675	0.248573
		8			32	33	31			96	100				5	14			18	3	54	57	6	15	21	2.42308	18.5769	0.666667	0.217391	0.326087
		10			32	33	31			96	100				6	14			20	0	29	29	3	25	28	1.47368	26.5263	1	0.462963	0.462963
		12			31	32	29			92	95.8333				7	14
		14			28	30	25			83	86.4583				8	14
		16			21	26	22			69	71.875				9	14
		18			17	19	18			54	56.25				10	14
		20			9	12	8			29	30.2083				11	14
		22			6	6	4			16	16.6667				12	14
		24			5	3	2			10	10.4167				13	14
		26			2	2	1			5	5.20833				14	16
MLS	19.5417	28			2	0	1			3	3.125				15	16
SD	4.15975	30			1	0	0			1	1.04167				16	16
SE	0.438476	32			0	0	0			0	0				17	16
max	32														18	16
															19	16			sum				76	67		36.5789	106.421
															20	16
															21	16				χ2	57.0867								hazard	0.197882
															22	16				p	4.17014e-14
		0									100				23	16
		2									100				24	16
		4									100				25	16
		6									100				26	16
		8									100				27	16
		10									98				28	18
		12									92				29	18
		14									74				30	18
		16									58				31	18
		18									42				32	18
		20									28				33	18
		22									17				34	18
		24									10				35	18
		26									4				36	18
		28									2				37	18
		30									1				38	18
		32									0				39	18
															40	18
															41	18
															42	18
															43	20
															44	20
															45	20
															46	20
															47	20
															48	20
															49	20
															50	20
															51	20
															52	20
															53	20
															54	20
															55	20
															56	20
															57	20
															58	20
															59	20
															60	20
															61	20
															62	20
															63	20
															64	20
															65	20
															66	20
															67	20
															68	22
															69	22
															70	22
															71	22
															72	22
															73	22
															74	22
															75	22
															76	22
															77	22
															78	22
															79	22
															80	22
															81	24
															82	24
															83	24
															84	24
															85	24
															86	24
															87	26
															88	26
															89	26
															90	26
															91	26
															92	28
															93	28
															94	30
															95	30
															96	32

## Sheet: Sheet1
daf-2	Control														Kaplan - Meier 生命表
		LS(days)	survival(n)							SUM	survival rate(%)				i	days
		0			30	32	31			93	100				1	14
		2			30	32	31			93	100				2	16
		4			30	32	31			93	100				3	16
		6			30	32	31			93	100				4	16
		8			30	32	31			93	100				5	16
		10			30	32	31			93	100				6	16
		12			30	32	31			93	100				7	16
		14			30	32	30			92	98.9247				8	16
		16			25	29	30			84	90.3226				9	16
		18			22	24	26			72	77.4194				10	18
		20			13	21	18			52	55.914				11	18
		22			8	16	12			36	38.7097				12	18
		24			5	10	12			27	29.0323				13	18
		26			5	6	6			17	18.2796				14	18
		28			1	3	5			9	9.67742				15	18
		30			1	2	2			5	5.37634				16	18
		32			1	1	1			3	3.22581				17	18
		34			0	0	0			0	0				18	18
															19	18
															20	18
															21	18
															22	20
															23	20
MLS	22.5376														24	20
SD	4.62639														25	20
SE	0.484977														26	20
max	34														27	20
															28	20
															29	20
															30	20
															31	20
															32	20
															33	20
															34	20
															35	20
															36	20
															37	20
															38	20
															39	20
															40	20
															41	20
															42	22
															43	22
															44	22
															45	22
															46	22
															47	22
															48	22
															49	22
															50	22
															51	22
															52	22
															53	22
															54	22
															55	22
															56	22
															57	22
															58	24
															59	24
															60	24
															61	24
															62	24
															63	24
															64	24
															65	24
															66	24
															67	26
															68	26
															69	26
															70	26
															71	26
															72	26
															73	26
															74	26
															75	26
															76	26
															77	28
															78	28
															79	28
															80	28
															81	28
															82	28
															83	28
															84	28
															85	30
															86	30
															87	30
															88	30
															89	32
															90	32
															91	34
															92	34
															93	34

## Sheet: Sheet2
daf-16	Threonine														Kaplan - Meier 生命表			logrank test										hazard function
	siTDH	LS(days)	survival(n)							SUM	survival rate(%)				i	days			t(days)	A live	B live	total live	A dead	B dead	total dead	eA	eB	hazard A(%)	hazard B(%)	hazard ratio
		0			32	34	31			97	100				1	18			12	93	97	190	0	0	0	0	0	0	0	#DIV/0!
		2			32	34	31			97	100				2	18			14	92	97	189	1	0	1	0.489474	0.510526	0.0107527	0	0
		4			32	34	31			97	100				3	18			16	84	97	181	8	0	8	3.89418	4.10582	0.0869565	0	0
		6			32	34	31			97	100				4	18			18	72	88	160	12	9	21	9.74586	11.2541	0.142857	0.0927835	0.649485
		8			32	34	31			97	100				5	18			20	52	77	129	20	11	31	13.95	17.05	0.277778	0.125	0.45
		10			32	34	31			97	100				6	18			22	36	57	93	16	20	36	14.5116	21.4884	0.307692	0.25974	0.844156
		12			32	34	31			97	100				7	18			24	27	49	76	9	8	17	6.58065	10.4194	0.25	0.140351	0.561404
		14			32	34	31			97	100				8	18			26	17	36	53	10	13	23	8.17105	14.8289	0.37037	0.265306	0.716327
		16			32	34	31			97	100				9	18			28	9	30	39	8	6	14	4.49057	9.50943	0.470588	0.166667	0.354167
		18			30	31	27			88	90.7216				10	20
		20			25	27	25			77	79.3814				11	20
		22			14	19	24			57	58.7629				12	20
		24			11	17	21			49	50.5155				13	20
		26			6	12	18			36	37.1134				14	20
		28			4	10	16			30	30.9278				15	20
		30			3	5	11			19	19.5876				16	20
		32			1	4	9			14	14.433				17	20
		34			0	2	5			7	7.21649				18	20
		36			0	2	3			5	5.15464				19	20			sum				84	67		61.8334	89.1666
		38			0	1	2			3	3.09278				20	20
		40			0	0	0			0	0				21	22				χ2	13.457								hazard	0.216495
MLS	25.9381														22	22				p	0.000244088
SD	5.79837														23	22
SE	0.579837														24	22
max	40														25	22
															26	22
															27	22
															28	22
															29	22
															30	22
															31	22
															32	22
															33	22
															34	22
															35	22
															36	22
															37	22
															38	22
															39	22
															40	22
															41	24
															42	24
															43	24
															44	24
															45	24
															46	24
															47	24
															48	24
															49	26
															50	26
															51	26
															52	26
															53	26
															54	26
															55	26
															56	26
															57	26
															58	26
															59	26
															60	26
															61	26
															62	28
															63	28
															64	28
															65	28
															66	28
															67	28
															68	30
															69	30
															70	30
															71	30
															72	30
															73	30
															74	30
															75	30
															76	30
															77	30
															78	30
															79	32
															80	32
															81	32
															82	32
															83	32
															84	34
															85	34
															86	34
															87	34
															88	34
															89	34
															90	34
															91	36
															92	36
															93	38
															94	38
															95	40
															96	40
															97	40
