# Supplementary material for: L-threonine promotes healthspan by expediting ferritin-dependent ferroptosis inhibition in C. elegans
Source: Nat Commun. 2022 Nov 2;13:6554. doi: 10.1038/s41467-022-34265-x (PMC9628521; doi:10.1038/s41467-022-34265-x)
Supplement: Supplementary file 4 — Source Data [file 41467_2022_34265_MOESM4_ESM.zip › Fig.3f.LS daf-16 TDH RNAi.xls]

## Sheet: Sheet5
			Lifespan
Strain	treatment		mean LS (Days)±SEM	% change		p value (log-rank)	n	hazard ratio (50%)			MLS	SE
daf-16	Threonine	Vehicle	13.0 ± 0.3				102			13.0196	100	2.58114	0.336054
		siTDH	13.5 ± 0.3	0.9		0.627257	99	0.99		13.5354	103.961	2.3481	0.305713

## Sheet: Sheet3
N2	Control														Kaplan - Meier 生命表
		LS(days)	survival(n)							SUM	survival rate(%)				i	days
		0			31	31	30			92	100				1	10
		2			31	31	30			92	100				2	10
		4			31	31	30			92	100				3	10
		6			31	31	30			92	100				4	12
		8			31	31	30			92	100				5	12
		10			28	31	30			89	96.7391				6	12
		12			18	22	20			60	65.2174				7	12
		14			10	14	13			37	40.2174				8	12
		16			5	6	5			16	17.3913				9	12
		18			2	3	2			7	7.6087				10	12
		20			1	1	2			4	4.34783				11	12
		22			0	0	1			1	1.08696				12	12
		24			0	0									13	12
															14	12
															15	12
		0									100				16	12
		2									100				17	12
		4									100				18	12
		6									100				19	12
MLS	14.6522	8									100				20	12
SD	2.87633	10									96				21	12
SE	0.306618	12									65				22	12
max	20	14									40				23	12
		16									17				24	12
		18									8				25	12
		20									4				26	12
		22									1				27	12
		24									0				28	12
															29	12
															30	12
															31	12
															32	12
															33	14
															34	14
															35	14
															36	14
															37	14
															38	14
															39	14
															40	14
															41	14
															42	14
															43	14
															44	14
															45	14
															46	14
															47	14
															48	14
															49	14
															50	14
															51	14
															52	14
															53	14
															54	14
															55	14
															56	16
															57	16
															58	16
															59	16
															60	16
															61	16
															62	16
															63	16
															64	16
															65	16
															66	16
															67	16
															68	16
															69	16
															70	16
															71	16
															72	16
															73	16
															74	16
															75	16
															76	16
															77	18
															78	18
															79	18
															80	18
															81	18
															82	18
															83	18
															84	18
															85	18
															86	20
															87	20
															88	20
															89	22
															90	22
															91	22
															92	24

## Sheet: Sheet4
N2	siTDH														Kaplan - Meier 生命表			logrank test										hazard function
		LS(days)	survival(n)							SUM	survival rate(%)				i	days			t(days)	A live	B live	total live	A dead	B dead	total dead	eA	eB	hazard A(%)	hazard B(%)	hazard ratio
		0			32	33	31			96	100				1	12			10	76	96	172	12	0	12	5.73913	6.26087	0.136364	0	0
		2			32	33	31			96	100				2	12			12	53	92	145	23	4	27	11.9302	15.0698	0.302632	0.0416667	0.137681
		4			32	33	31			96	100				3	12			14	28	83	111	25	9	34	12.4276	21.5724	0.471698	0.0978261	0.207391
		6			32	33	31			96	100				4	12			16	9	69	78	19	14	33	8.32432	24.6757	0.678571	0.168675	0.248573
		8			32	33	31			96	100				5	14			18	3	54	57	6	15	21	2.42308	18.5769	0.666667	0.217391	0.326087
		10			32	33	31			96	100				6	14			20	0	29	29	3	25	28	1.47368	26.5263	1	0.462963	0.462963
		12			31	32	29			92	95.8333				7	14
		14			28	30	25			83	86.4583				8	14
		16			21	26	22			69	71.875				9	14
		18			17	19	18			54	56.25				10	14
		20			9	12	8			29	30.2083				11	14
		22			6	6	4			16	16.6667				12	14
		24			5	3	2			10	10.4167				13	14
		26			2	2	1			5	5.20833				14	16
MLS	19.5417	28			2	0	1			3	3.125				15	16
SD	4.15975	30			1	0	0			1	1.04167				16	16
SE	0.438476	32			0	0	0			0	0				17	16
max	32														18	16
															19	16			sum				76	67		36.5789	106.421
															20	16
															21	16				χ2	57.0867								hazard	0.197882
															22	16				p	4.17014e-14
		0									100				23	16
		2									100				24	16
		4									100				25	16
		6									100				26	16
		8									100				27	16
		10									98				28	18
		12									92				29	18
		14									74				30	18
		16									58				31	18
		18									42				32	18
		20									28				33	18
		22									17				34	18
		24									10				35	18
		26									4				36	18
		28									2				37	18
		30									1				38	18
		32									0				39	18
															40	18
															41	18
															42	18
															43	20
															44	20
															45	20
															46	20
															47	20
															48	20
															49	20
															50	20
															51	20
															52	20
															53	20
															54	20
															55	20
															56	20
															57	20
															58	20
															59	20
															60	20
															61	20
															62	20
															63	20
															64	20
															65	20
															66	20
															67	20
															68	22
															69	22
															70	22
															71	22
															72	22
															73	22
															74	22
															75	22
															76	22
															77	22
															78	22
															79	22
															80	22
															81	24
															82	24
															83	24
															84	24
															85	24
															86	24
															87	26
															88	26
															89	26
															90	26
															91	26
															92	28
															93	28
															94	30
															95	30
															96	32

## Sheet: Sheet1
daf-16	Control														Kaplan - Meier 生命表
		LS(days)	survival(n)							SUM	survival rate(%)				i	days
		0			36	32	34			102	100				1	8
		2			36	32	34			102	100				2	8
		4			36	32	34			102	100				3	8
		6			36	32	34			102	100				4	8
		8			26	31	30			87	85.2941				5	8
		10			25	27	24			76	74.5098				6	8
		12			12	20	19			51	50				7	8
		14			7	9	11			27	26.4706				8	8
		16			3	3	5			11	10.7843				9	8
		18			1	1	2			4	3.92157				10	8
		20			0	0	0			0	0				11	8
															12	8
															13	8
															14	8
															15	8
															16	10
															17	10
															18	10
															19	10
MLS	13.0196														20	10
SD	3.20575														21	10
SE	0.336054														22	10
max	22														23	10
															24	10
															25	10
															26	10
															27	12
															28	12
															29	12
															30	12
															31	12
															32	12
															33	12
															34	12
															35	12
															36	12
															37	12
															38	12
															39	12
															40	12
															41	12
															42	12
															43	12
															44	12
															45	12
															46	12
															47	12
															48	12
															49	12
															50	12
															51	12
															52	14
															53	14
															54	14
															55	14
															56	14
															57	14
															58	14
															59	14
															60	14
															61	14
															62	14
															63	14
															64	14
															65	14
															66	14
															67	14
															68	14
															69	14
															70	14
															71	14
															72	14
															73	14
															74	14
															75	14
															76	16
															77	16
															78	16
															79	16
															80	16
															81	16
															82	16
															83	16
															84	16
															85	16
															86	16
															87	16
															88	16
															89	16
															90	16
															91	16
															92	18
															93	18
															94	18
															95	18
															96	18
															97	18
															98	18
															99	20
															100	20
															101	20
															102	20

## Sheet: Sheet2
daf-16	Threonine														Kaplan - Meier 生命表			logrank test										hazard function
	2 mM	LS(days)	survival(n)							SUM	survival rate(%)				i	days			t(days)	A live	B live	total live	A dead	B dead	total dead	eA	eB	hazard A(%)	hazard B(%)	hazard ratio
		0			33	32	34			99	100				1	8			8	87	90	177	15	9	24	12.1791	11.8209	0.147059	0.0909091	0.618182
		2			33	32	34			99	100				2	8			10	76	75	151	11	15	26	12.7797	13.2203	0.126437	0.166667	1.31818
		4			33	32	34			99	100				3	8			12	51	59	110	25	16	41	20.6358	20.3642	0.328947	0.213333	0.648533
		6			33	32	34			99	100				4	8			14	27	31	58	24	28	52	24.1091	27.8909	0.470588	0.474576	1.00847
		8			31	30	29			90	90.9091				5	8			16	11	13	24	16	18	34	15.8276	18.1724	0.592593	0.580645	0.979839
		10			25	26	24			75	75.7576				6	8			18	4	5	9	7	8	15	6.875	8.125	0.636364	0.615385	0.967033
		12			19	21	19			59	59.596				7	8			20	0	1	1	4	4	8	3.55556	4.44444	1	0.8	0.8
		14			8	11	12			31	31.3131				8	8
		16			4	4	5			13	13.1313				9	8
		18			2	1	2			5	5.05051				10	10
		20			1	0	0			1	1.0101				11	10
		22			0	0	0			0	0				12	10
															13	10
															14	10
MLS	13.5354														15	10
SD	3.21766														16	10
SE	0.321766														17	10
max	28														18	10
															19	10			sum				87	89		83.7827	92.2173
															20	10
															21	10				χ2	0.235799								hazard	0.99173
															22	10				p	0.627257
		0									100				23	10
		2									100				24	10
		4									100				25	12
		6									100				26	12
		8									100				27	12
		8									98				28	12
		10									98				29	12
		10									96				30	12
		12									96				31	12
		12									81				32	12
		14									81				33	12
		14									58				34	12
		16									58				35	12
		16									29				36	12
		18									29				37	12
		18									10				38	12
		20									10				39	12
		20									3				40	12
		22									3				41	14
		22									1				42	14
		24									1				43	14
		24									0				44	14
															45	14
															46	14
															47	14
															48	14
															49	14
															50	14
															51	14
															52	14
															53	14
															54	14
															55	14
															56	14
															57	14
															58	14
															59	14
															60	14
															61	14
															62	14
															63	14
															64	14
															65	14
															66	14
															67	14
															68	14
															69	16
															70	16
															71	16
															72	16
															73	16
															74	16
															75	16
															76	16
															77	16
															78	16
															79	16
															80	16
															81	16
															82	16
															83	16
															84	16
															85	16
															86	16
															87	18
															88	18
															89	18
															90	18
															91	18
															92	18
															93	18
															94	18
															95	20
															96	20
															97	20
															98	20
															99	22
