# Supplementary material for: L-threonine promotes healthspan by expediting ferritin-dependent ferroptosis inhibition in C. elegans
Source: Nat Commun. 2022 Nov 2;13:6554. doi: 10.1038/s41467-022-34265-x (PMC9628521; doi:10.1038/s41467-022-34265-x)
Supplement: Supplementary file 4 — Source Data [file 41467_2022_34265_MOESM4_ESM.zip › Fig.3g, ED.Fig.4j-k.LS_hsf-1 TDH RNAi.xlsx]

## Sheet: Summary
			Lifespan
Strain	Trial	Threonine	mean LS (Days)±SEM	% change	p value (log-rank)	n					MLS	SE
hsf-1	1	Vehicle	8.0 ± 0.3			80				7.975	100	10.8804	0.867711
		siTDH	8.2 ± 0.3	2.7	0.492014	83				8.19277	102.731	9.9099	0.790314
	2	Vehicle	7.8 ± 0.3			86				7.76744	100	9.20858	0.734384
		siTDH	7.8 ± 0.2	1	0.839637	90				7.84444	100.991	9.3404	0.744897
	3	Vehicle	7.2 ± 0.2			91				7.16484	100	10.8249	0.775589
		siTDH	7.2 ± 0.3	1	0.940617	89				7.23596	100.993	11.1277	0.797284

## Sheet: Sheet1
N2	Control														Kaplan - Meier 生命表
		LS(days)	survival(n)							SUM	survival rate(%)				i	days
		0			31	31	30			92	100				1	10
		2			31	31	30			92	100				2	10
		4			31	31	30			92	100				3	10
		6			31	31	30			92	100				4	12
		8			31	31	30			92	100				5	12
		10			28	31	30			89	96.7391				6	12
		12			18	22	20			60	65.2174				7	12
		14			10	14	13			37	40.2174				8	12
		16			5	6	5			16	17.3913				9	12
		18			2	3	2			7	7.6087				10	12
		20			1	1	2			4	4.34783				11	12
		22			0	0	1			1	1.08696				12	12
		24			0	0									13	12
															14	12
															15	12
		0									100				16	12
		2									100				17	12
		4									100				18	12
		6									100				19	12
MLS	14.6522	8									100				20	12
SD	2.87633	10									96				21	12
SE	0.306618	12									65				22	12
max	20	14									40				23	12
		16									17				24	12
		18									8				25	12
		20									4				26	12
		22									1				27	12
		24									0				28	12
															29	12
															30	12
															31	12
															32	12
															33	14
															34	14
															35	14
															36	14
															37	14
															38	14
															39	14
															40	14
															41	14
															42	14
															43	14
															44	14
															45	14
															46	14
															47	14
															48	14
															49	14
															50	14
															51	14
															52	14
															53	14
															54	14
															55	14
															56	16
															57	16
															58	16
															59	16
															60	16
															61	16
															62	16
															63	16
															64	16
															65	16
															66	16
															67	16
															68	16
															69	16
															70	16
															71	16
															72	16
															73	16
															74	16
															75	16
															76	16
															77	18
															78	18
															79	18
															80	18
															81	18
															82	18
															83	18
															84	18
															85	18
															86	20
															87	20
															88	20
															89	22
															90	22
															91	22
															92	24

## Sheet: Sheet2
N2	siTDH														Kaplan - Meier 生命表			logrank test										hazard function
		LS(days)	survival(n)							SUM	survival rate(%)				i	days			t(days)	A live	B live	total live	A dead	B dead	total dead	eA	eB	hazard A(%)	hazard B(%)	hazard ratio
		0			32	33	31			96	100				1	12			10	76	96	172	12	0	12	5.73913	6.26087	0.136364	0	0
		2			32	33	31			96	100				2	12			12	53	92	145	23	4	27	11.9302	15.0698	0.302632	0.0416667	0.137681
		4			32	33	31			96	100				3	12			14	28	83	111	25	9	34	12.4276	21.5724	0.471698	0.0978261	0.207391
		6			32	33	31			96	100				4	12			16	9	69	78	19	14	33	8.32432	24.6757	0.678571	0.168675	0.248573
		8			32	33	31			96	100				5	14			18	3	54	57	6	15	21	2.42308	18.5769	0.666667	0.217391	0.326087
		10			32	33	31			96	100				6	14			20	0	29	29	3	25	28	1.47368	26.5263	1	0.462963	0.462963
		12			31	32	29			92	95.8333				7	14
		14			28	30	25			83	86.4583				8	14
		16			21	26	22			69	71.875				9	14
		18			17	19	18			54	56.25				10	14
		20			9	12	8			29	30.2083				11	14
		22			6	6	4			16	16.6667				12	14
		24			5	3	2			10	10.4167				13	14
		26			2	2	1			5	5.20833				14	16
MLS	19.5417	28			2	0	1			3	3.125				15	16
SD	4.15975	30			1	0	0			1	1.04167				16	16
SE	0.438476	32			0	0	0			0	0				17	16
max	32														18	16
															19	16			sum				76	67		36.5789	106.421
															20	16
															21	16				χ2	57.0867								hazard	0.197882
															22	16				p	4.17014e-14
		0									100				23	16
		2									100				24	16
		4									100				25	16
		6									100				26	16
		8									100				27	16
		10									98				28	18
		12									92				29	18
		14									74				30	18
		16									58				31	18
		18									42				32	18
		20									28				33	18
		22									17				34	18
		24									10				35	18
		26									4				36	18
		28									2				37	18
		30									1				38	18
		32									0				39	18
															40	18
															41	18
															42	18
															43	20
															44	20
															45	20
															46	20
															47	20
															48	20
															49	20
															50	20
															51	20
															52	20
															53	20
															54	20
															55	20
															56	20
															57	20
															58	20
															59	20
															60	20
															61	20
															62	20
															63	20
															64	20
															65	20
															66	20
															67	20
															68	22
															69	22
															70	22
															71	22
															72	22
															73	22
															74	22
															75	22
															76	22
															77	22
															78	22
															79	22
															80	22
															81	24
															82	24
															83	24
															84	24
															85	24
															86	24
															87	26
															88	26
															89	26
															90	26
															91	26
															92	28
															93	28
															94	30
															95	30
															96	32

## Sheet: Data analysis
	hsf-1 +siTDH demography. N2, 40% humidity, 100 nematode per plate
	48hour cohort, set up date : 2021-06-09
	Days	Vehicle						siTDH
		Trial 1		Trial 2		Trial 3		Trial 1		Trial 2		Trial 3
		N2		N2		N2		N2		N2		N2
Date		D	C	D	C	D	C	D	C	D	C	D	C
2021-06-09	0	0	0	0	0	0	0	0	0	0	0	0	0
2021-06-11	2	1	2	4	0	6	3	2	5	5	2	5	4
2021-06-13	4	6	5	11	2	16	2	8	2	10	5	14	2
2021-06-15	6	18	4	21	6	21	1	16	3	22	2	20	2
2021-06-17	8	35	6	26	4	28	1	32	4	27	0	30	3
2021-06-19	10	11	3	11	1	12	0	12	3	12	1	13	0
2021-06-21	12	6	0	7	1	4	0	7	0	8	0	5	0
2021-06-23	14	3	0	4	0	3	1	4	0	3	0	2	0
2021-06-25	16	0	0	2	0	1	0	2	0	2	0	0	0
2021-06-27	18	0	0	0	0	0	0	0	0	1	0	0	0
2021-06-29	20	0	0	0	0	0	0	0	0	0	0	0	0
2021-07-01	22	0	0	0	0	0	0	0	0	0	0	0	0
2021-07-03	24	0	0	0	0	0	0	0	0	0	0	0	0
2021-07-05	26	0	0	0	0	0	0	0	0	0	0	0	0
2021-07-07	28	0	0	0	0	0	0	0	0	0	0	0	0
2021-07-09	30	0	0	0	0	0	0	0	0	0	0	0	0
2021-07-11	32	0	0	0	0	0	0	0	0	0	0	0	0
2021-07-13	34	0	0	0	0	0	0	0	0	0	0	0	0
2021-07-15	36	0	0	0	0	0	0	0	0	0	0	0	0
2021-07-17	38	0	0	0	0	0	0	0	0	0	0	0	0
2021-07-19	40	0	0	0	0	0	0	0	0	0	0	0	0
2021-07-21	42	0	0	0	0	0	0	0	0	0	0	0	0
2021-07-23	44	0	0	0	0	0	0	0	0	0	0	0	0
2021-07-25	46	0	0	0	0	0	0	0	0	0	0	0	0
2021-07-27	48	0	0	0	0	0	0	0	0	0	0	0	0
2021-07-29	50	0	0	0	0	0	0	0	0	0	0	0	0
	SUM	80	20	86	14	91	8	83	17	90	10	89	11	0	0	0	0	0	0	0	0	0	0	0	0

## Sheet: Vehicle
						alive			Survival rate			LS
	Days	#1	#2	#3		#1	#2	#3	#1	#2	#3	#1	#2	#3
	0	0	0	0		80	86	91	100	100	100	0	0	0
	2	1	4	6		79	82	85	98.75	95.3488	93.4066	2	8	12
	4	6	11	16		73	71	69	91.25	82.5581	75.8242	24	44	64
	6	18	21	21		55	50	48	68.75	58.1395	52.7473	108	126	126
	8	35	26	28		20	24	20	25	27.907	21.978	280	208	224
	10	11	11	12		9	13	8	11.25	15.1163	8.79121	110	110	120
	12	6	7	4		3	6	4	3.75	6.97674	4.3956	72	84	48
	14	3	4	3		0	2	1	0	2.32558	1.0989	42	56	42
	16	0	2	1		0	0	0	0	0	0	0	32	16
	18	0	0	0		0	0	0	0	0	0	0	0	0
	20	0	0	0		0	0	0	0	0	0	0	0	0
	22	0	0	0		0	0	0	0	0	0	0	0	0
	24	0	0	0		0	0	0	0	0	0	0	0	0
	26	0	0	0		0	0	0	0	0	0	0	0	0
	28	0	0	0		0	0	0	0	0	0	0	0	0
	30	0	0	0		0	0	0	0	0	0	0	0	0
	32	0	0	0		0	0	0	0	0	0	0	0	0
	34	0	0	0		0	0	0	0	0	0	0	0	0
	36	0	0	0		0	0	0	0	0	0	0	0	0
	38	0	0	0		0	0	0	0	0	0	0	0	0
	40	0	0	0		0	0	0	0	0	0	0	0	0
	42	0	0	0		0	0	0	0	0	0	0	0	0
	44	0	0	0		0	0	0	0	0	0	0	0	0
	46	0	0	0		0	0	0	0	0	0	0	0	0
	48	0	0	0		0	0	0	0	0	0	0	0	0
	50	0	0	0		0	0	0	0	0	0	0	0	0
		80	86	91								7.975	7.76744	7.16484
												0.867711	0.734384	0.775589

## Sheet: siTDH
						alive			Survival rate			LS					logrank test
	Days	1	2	3		#1	#2	#3	#1	#2	#3	#1	#2	#3				t(days)	A live	B live	total live	A dead	B dead	total dead	eA	eB
	0	0	0	0		83	90	89	100	100	100	0	0	0				2	79	81	160	1	2	3	1.47239	1.52761
	2	2	5	5		81	85	84	97.5904	94.4444	94.382	4	10	10				4	73	73	146	6	8	14	6.9125	7.0875
	4	8	10	14		73	75	70	87.9518	83.3333	78.6517	32	40	56				6	55	57	112	18	16	34	17	17
	6	16	22	20		57	53	50	68.6747	58.8889	56.1798	96	132	120				8	20	25	45	35	32	67	32.9018	34.0982
	8	32	27	30		25	26	20	30.1205	28.8889	22.4719	256	216	240				10	9	13	22	11	12	23	10.2222	12.7778
	10	12	12	13		13	14	7	15.6627	15.5556	7.86517	120	120	130				12	3	6	9	6	7	13	5.31818	7.68182
	12	7	8	5		6	6	2	7.22892	6.66667	2.24719	84	96	60				14	0	2	2	3	4	7	2.33333	4.66667
	14	4	3	2		2	3	0	2.40964	3.33333	0	56	42	28
	16	2	2	0		0	1	0	0	1.11111	0	32	32	0
	18	0	1	0		0	0	0	0	0	0	0	18	0				sum				79	79		74.688	83.312
	20	0	0	0		0	0	0	0	0	0	0	0	0
	22	0	0	0		0	0	0	0	0	0	0	0	0					χ2	0.472119
	24	0	0	0		0	0	0	0	0	0	0	0	0					p	0.492014
	26	0	0	0		0	0	0	0	0	0	0	0	0
	28	0	0	0		0	0	0	0	0	0	0	0	0
	30	0	0	0		0	0	0	0	0	0	0	0	0			logrank test
	32	0	0	0		0	0	0	0	0	0	0	0	0				t(days)	A live	B live	total live	A dead	B dead	total dead	eA	eB
	34	0	0	0		0	0	0	0	0	0	0	0	0				2	82	85	167	4	5	9	4.39773	4.60227
	36	0	0	0		0	0	0	0	0	0	0	0	0				4	71	75	146	11	10	21	10.3114	10.6886
	38	0	0	0		0	0	0	0	0	0	0	0	0				6	50	53	103	21	22	43	20.911	22.089
	40	0	0	0		0	0	0	0	0	0	0	0	0				8	24	26	50	26	27	53	25.7282	27.2718
	42	0	0	0		0	0	0	0	0	0	0	0	0				10	13	14	27	11	12	23	11.04	11.96
	44	0	0	0		0	0	0	0	0	0	0	0	0				12	6	6	12	7	8	15	7.22222	7.77778
	46	0	0	0		0	0	0	0	0	0	0	0	0				14	2	3	5	4	3	7	3.5	3.5
	48	0	0	0		0	0	0	0	0	0	0	0	0
	50	0	0	0		0	0	0	0	0	0	0	0	0
		83	90	89								8.19277	7.84444	7.23596				sum				80	82		78.7127	83.2873
												0.790314	0.744897	0.797284
																			χ2	0.0409488
																			p	0.839637
																		logrank test
																			t(days)	A live	B live	total live	A dead	B dead	total dead	eA	eB
																			2	85	84	169	6	5	11	5.56111	5.43889
																			4	69	70	139	16	14	30	15.0888	14.9112
																			6	48	50	98	21	20	41	20.3525	20.6475
																			8	20	20	40	28	30	58	28.4082	29.5918
																			10	8	7	15	12	13	25	12.5	12.5
																			12	4	2	6	4	5	9	4.8	4.2
																			14	1	0	1	3	2	5	3.33333	1.66667
																			sum				84	84		84.4828	83.5172
																				χ2	0.00554944
																				p	0.940617
