# Supplementary material for: L-threonine promotes healthspan by expediting ferritin-dependent ferroptosis inhibition in C. elegans
Source: Nat Commun. 2022 Nov 2;13:6554. doi: 10.1038/s41467-022-34265-x (PMC9628521; doi:10.1038/s41467-022-34265-x)
Supplement: Supplementary file 4 — Source Data [file 41467_2022_34265_MOESM4_ESM.zip › Fig.4a, ED.Fig.6a-b.LS N2 gst-19 RNAi.xls]

## Sheet: Sheet5
			Lifespan
Strain	treatment		mean survival time (hours)±SD	% change	maximum survival time (hours)	p value (log-rank)	n				MLS	SE
	gst-19/F37B1.8 RNAi	siGST19	14.8 ± 0.3		24		88			13.8409	100	1.95711	0.270882
	+ Thr	siGST19 + sitdh	16.3 ± 0.4	18.1	26	0.000111325	87			16.3448	118.091	2.82718	0.391307
			15.3 ± 0.3		24		87			15.3103	100	653.153	0.302935
			18.5 ± 0.5	21.1	32	1.59792e-09	90			18.5333	121.051	790.649	0.485289
			15.6 ± 0.3		24		90			15.5778	100	641.94	0.343115
			17.7 ± 0.4	13.8	28	0.0104441	89			17.7303	113.818	730.644	0.426635

## Sheet: gst-19
N2	gst-19														Kaplan - Meier 生命表
		LS(days)	survival(n)							SUM	survival rate(%)				i	days
		0			30	30	28			88	100				1	10
		2			30	30	28			88	100				2	10
		4			30	30	28			88	100				3	10
		6			30	30	28			88	100				4	10
		8			30	30	28			88	100				5	10
		10			26	24	26			76	86.3636				6	10
		12			16	18	19			53	60.2273				7	10
		14			11	10	7			28	31.8182				8	10
		16			4	3	2			9	10.2273				9	10
		18			1	2	0			3	3.40909				10	10
		20			0	0	0			0	0				11	10
															12	10
															13	12
															14	12
															15	12
		0									100				16	12
		2									100				17	12
		4									100				18	12
		6									100				19	12
MLS	13.8409	8									100				20	12
SD	2.54109	10									86				21	12
SE	0.270882	12									60				22	12
max	20	14									32				23	12
		16									10				24	12
		18									3				25	12
		20									0				26	12
															27	12
															28	12
															29	12
															30	12
															31	12
															32	12
															33	12
															34	12
															35	12
															36	14
															37	14
															38	14
															39	14
															40	14
															41	14
															42	14
															43	14
															44	14
															45	14
															46	14
															47	14
															48	14
															49	14
															50	14
															51	14
															52	14
															53	14
															54	14
															55	14
															56	14
															57	14
															58	14
															59	14
															60	14
															61	16
															62	16
															63	16
															64	16
															65	16
															66	16
															67	16
															68	16
															69	16
															70	16
															71	16
															72	16
															73	16
															74	16
															75	16
															76	16
															77	16
															78	16
															79	16
															80	18
															81	18
															82	18
															83	18
															84	18
															85	18
															86	20
															87	20
															88	20

## Sheet: gst-19 + thr
N2	gst-19														Kaplan - Meier 生命表			logrank test										hazard function
	Thr	LS(days)	survival(n)							SUM	survival rate(%)				i	days			t(days)	A live	B live	total live	A dead	B dead	total dead	eA	eB	hazard A(%)	hazard B(%)	hazard ratio
		0			30	29	28			87	100				1	8			10	76	82	158	12	4	16	8.09195	7.90805	0.136364	0.0465116	0.341085
		2			30	29	28			87	100				2	10			12	53	74	127	23	8	31	14.9114	16.0886	0.302632	0.097561	0.322375
		4			30	29	28			87	100				3	10			14	28	54	82	25	20	45	18.7795	26.2205	0.471698	0.27027	0.572973
		6			30	29	28			87	100				4	10			16	9	30	39	19	24	43	14.6829	28.3171	0.678571	0.444444	0.654971
		8			30	28	28			86	98.8506				5	10			18	3	21	24	6	9	15	3.46154	11.5385	0.666667	0.3	0.45
		10			30	26	26			82	94.2529				6	12			20	0	11	11	3	10	13	1.625	11.375	1	0.47619	0.47619
		12			28	25	21			74	85.0575				7	12
		14			20	16	18			54	62.069				8	12
		16			12	10	8			30	34.4828				9	12
		18			6	8	7			21	24.1379				10	12
		20			4	4	3			11	12.6437				11	12
		22			1	2	1			4	4.5977				12	12
		24			0	1	0			1	1.14943				13	12
		26			0	0	0			0	0				14	14
															15	14
MLS	16.3448														16	14
SD	3.64987	0									100				17	14
SE	0.391307	2									100				18	14
max	26	4									100				19	14			sum				76	71		53.4604	93.5396
		6									100				20	14
		8									99				21	14				χ2	14.9342								hazard	0.516773
		10									94				22	14				p	0.000111325
		12									85				23	14
		14									62				24	14
		16									34				25	14
		18									24				26	14
		20									13				27	14
		22									5				28	14
		24									1				29	14
		26									0				30	14
															31	14
															32	14
															33	14
															34	16
															35	16
															36	16
															37	16
															38	16
															39	16
															40	16
															41	16
															42	16
															43	16
															44	16
															45	16
															46	16
															47	16
															48	16
															49	16
															50	16
															51	16
															52	16
															53	16
															54	16
															55	16
															56	16
															57	16
															58	18
															59	18
															60	18
															61	18
															62	18
															63	18
															64	18
															65	18
															66	18
															67	20
															68	20
															69	20
															70	20
															71	20
															72	20
															73	20
															74	20
															75	20
															76	20
															77	22
															78	22
															79	22
															80	22
															81	22
															82	22
															83	22
															84	24
															85	24
															86	24
															87	26

## Sheet: gst-19_2
N2	gst-19 rnai														Kaplan - Meier 生命表			logrank test										hazard function
		LS(days)	survival(n)							SUM	survival rate(%)				i	days			t(days)	A live	B live	total live	A dead	B dead	total dead	eA	eB	hazard A(%)	hazard B(%)	hazard ratio
		0			29	30	28			87	100				1	8			10	76	84	160	12	2	14	7.08046	6.91954	0.136364	0.0232558	0.170543
		2			29	30	28			87	100				2	10			12	53	70	123	23	14	37	17.575	19.425	0.302632	0.166667	0.550725
		4			29	30	28			87	100				3	10			14	28	46	74	25	24	49	21.1138	27.8862	0.471698	0.342857	0.726857
		6			29	30	28			87	100				4	12			16	9	19	28	19	27	46	17.4054	28.5946	0.678571	0.586957	0.864989
		8			29	29	28			86	98.8506				5	12			18	3	9	12	6	10	16	5.14286	10.8571	0.666667	0.526316	0.789474
		10			27	29	28			84	96.5517				6	12			20	0	3	3	3	6	9	2.25	6.75	1	0.666667	0.666667
		12			22	22	26			70	80.4598				7	12
		14			16	14	16			46	52.8736				8	12
		16			6	6	7			19	21.8391				9	12
		18			2	3	4			9	10.3448				10	12
		20			0	1	2			3	3.44828				11	12
		22			0	0	1			1	1.14943				12	12
		24			0	0	0			0	0				13	12
															14	12
															15	12
															16	12
MLS	15.3103														17	12
SD	2.82559	0									100		100		18	14
SE	0.302935	2									100		100		19	14			sum				76	81		63.4871	93.5129
max	24	4									100		100		20	14
		6									100		100		21	14				χ2	4.14057								hazard	0.71419
		8									99		99		22	14				p	0.0418672
		10									97		94		23	14
		12									91		85		24	14
		14									85		62		25	14
		16									75		34		26	14
		18									59		24		27	14
		20									37		13		28	14
		22									19		5		29	14
		24									8		1		30	14
		26									4		0		31	14
		28									2				32	14
		30									0				33	14
															34	14
															35	14
															36	14
															37	14
															38	14
															39	14
															40	14
															41	14
															42	16
															43	16
															44	16
															45	16
															46	16
															47	16
															48	16
															49	16
															50	16
															51	16
															52	16
															53	16
															54	16
															55	16
															56	16
															57	16
															58	16
															59	16
															60	16
															61	16
															62	16
															63	16
															64	16
															65	16
															66	16
															67	16
															68	16
															69	18
															70	18
															71	18
															72	18
															73	18
															74	18
															75	18
															76	18
															77	18
															78	18
															79	20
															80	20
															81	20
															82	20
															83	20
															84	20
															85	22
															86	22
															87	24

## Sheet: gst-19_2 + thr
N2	gst-19 rnai														Kaplan - Meier 生命表			logrank test										hazard function
	Thr	LS(days)	survival(n)							SUM	survival rate(%)				i	days			t(days)	A live	B live	total live	A dead	B dead	total dead	eA	eB	hazard A(%)	hazard B(%)	hazard ratio
		0			30	30	30			90	100				1	10			10	76	88	164	12	2	14	6.92135	7.07865	0.136364	0.0222222	0.162963
		2			30	30	30			90	100				2	10			12	53	83	136	23	5	28	12.9756	15.0244	0.302632	0.0568182	0.187747
		4			30	30	30			90	100				3	12			14	28	67	95	25	16	41	15.9779	25.0221	0.471698	0.192771	0.408675
		6			30	30	30			90	100				4	12			16	9	52	61	19	15	34	10.0211	23.9789	0.678571	0.223881	0.329929
		8			30	30	30			90	100				5	12			18	3	38	41	6	14	20	2.95082	17.0492	0.666667	0.269231	0.403846
		10			30	30	28			88	97.7778				6	12			20	0	25	25	3	13	16	1.17073	14.8293	1	0.342105	0.342105
		12			28	30	25			83	92.2222				7	12
		14			22	24	21			67	74.4444				8	14
		16			18	20	14			52	57.7778				9	14
		18			14	14	10			38	42.2222				10	14
		20			10	8	7			25	27.7778				11	14
		22			8	4	3			15	16.6667				12	14
		24			6	2	1			9	10				13	14
		26			3	1	0			4	4.44444				14	14
MLS	18.5333	28			1	1	0			2	2.22222				15	14
SD	4.60386	30			0	1	0			1	1.11111				16	14
SE	0.485289	32			0	0	0			0	0				17	14
max	32														18	14
															19	14			sum				76	63		43.0962	95.9038
															20	14
															21	14				χ2	36.4111								hazard	0.308784
															22	14				p	1.59792e-09
		0									100				23	14
		2									100				24	16
		4									100				25	16
		6									100				26	16
		8									100				27	16
		10									98				28	16
		12									92				29	16
		14									74				30	16
		16									58				31	16
		18									42				32	16
		20									28				33	16
		22									17				34	16
		24									10				35	16
		26									4				36	16
		28									2				37	16
		30									1				38	16
		32									0				39	18
															40	18
															41	18
															42	18
															43	18
															44	18
															45	18
															46	18
															47	18
															48	18
															49	18
															50	18
															51	18
															52	18
															53	20
															54	20
															55	20
															56	20
															57	20
															58	20
															59	20
															60	20
															61	20
															62	20
															63	20
															64	20
															65	20
															66	22
															67	22
															68	22
															69	22
															70	22
															71	22
															72	22
															73	22
															74	22
															75	22
															76	24
															77	24
															78	24
															79	24
															80	24
															81	24
															82	26
															83	26
															84	26
															85	26
															86	26
															87	28
															88	28
															89	30
															90	32

## Sheet: gst-19_3
N2	gst-19														Kaplan - Meier 生命表
		LS(days)	survival(n)							SUM	survival rate(%)				i	days
		0			30	30	30			90	100				1	8
		2			30	30	30			90	100				2	8
		4			30	30	30			90	100				3	10
		6			30	30	30			90	100				4	10
		8			30	28	30			88	97.7778				5	10
		10			30	26	26			82	91.1111				6	10
		12			28	21	22			71	78.8889				7	10
		14			21	16	14			51	56.6667				8	10
		16			12	11	9			32	35.5556				9	12
		18			6	4	2			12	13.3333				10	12
		20			2	2	0			4	4.44444				11	12
		22			0	1	0			1	1.11111				12	12
		24			0	0	0			0	0				13	12
															14	12
															15	12
															16	12
															17	12
															18	12
															19	12
MLS	15.5778														20	14
SD	3.29104														21	14
SE	0.343115														22	14
max	24														23	14
															24	14
															25	14
															26	14
															27	14
															28	14
															29	14
															30	14
															31	14
															32	14
															33	14
															34	14
															35	14
															36	14
															37	14
															38	14
															39	14
															40	16
															41	16
															42	16
															43	16
															44	16
															45	16
															46	16
															47	16
															48	16
															49	16
															50	16
															51	16
															52	16
															53	16
															54	16
															55	16
															56	16
															57	16
															58	16
															59	18
															60	18
															61	18
															62	18
															63	18
															64	18
															65	18
															66	18
															67	18
															68	18
															69	18
															70	18
															71	18
															72	18
															73	18
															74	18
															75	18
															76	18
															77	18
															78	18
															79	20
															80	20
															81	20
															82	20
															83	20
															84	20
															85	20
															86	20
															87	22
															88	22
															89	22
															90	24

## Sheet: gst-19_3 + thr
N2	gst-19														Kaplan - Meier 生命表			logrank test										hazard function
	Thr	LS(days)	survival(n)							SUM	survival rate(%)				i	days			t(days)	A live	B live	total live	A dead	B dead	total dead	eA	eB	hazard A(%)	hazard B(%)	hazard ratio
		0			31	26	32			89	100				1	10			10	82	88	170	6	1	7	3.48023	3.51977	0.0681818	0.011236	0.164794
		2			31	26	32			89	100				2	12			12	71	79	150	11	9	20	9.64706	10.3529	0.134146	0.102273	0.762397
		4			31	26	32			89	100				3	12			14	51	65	116	20	14	34	16.0933	17.9067	0.28169	0.177215	0.629114
		6			31	26	32			89	100				4	12			16	32	48	80	19	17	36	15.8276	20.1724	0.372549	0.261538	0.702024
		8			31	26	32			89	100				5	12			18	12	33	45	20	15	35	14	21	0.625	0.3125	0.5
		10			31	25	32			88	98.8764				6	12			20	4	15	19	8	18	26	6.93333	19.0667	0.666667	0.545455	0.818182
		12			26	24	29			79	88.764				7	12
		14			21	20	24			65	73.0337				8	12
		16			17	14	17			48	53.9326				9	12
		18			10	11	12			33	37.0787				10	12
		20			6	4	5			15	16.8539				11	14
		22			3	2	3			8	8.98876				12	14
		24			2	1	2			5	5.61798				13	14
		26			1	0	2			3	3.37079				14	14
		28			0	0	0			0	0				15	14
MLS	17.7303														16	14
SD	3.97939														17	14
SE	0.426635														18	14
max	26														19	14			sum				78	73		62.5013	88.4987
															20	14
															21	14				χ2	6.55754								hazard	0.697845
															22	14				p	0.0104441
															23	14
															24	14
															25	16
															26	16
															27	16
															28	16
															29	16
															30	16
															31	16
															32	16
															33	16
															34	16
															35	16
															36	16
															37	16
															38	16
															39	16
															40	16
															41	16
															42	18
															43	18
															44	18
															45	18
															46	18
															47	18
															48	18
															49	18
															50	18
															51	18
															52	18
															53	18
															54	18
															55	18
															56	18
															57	20
															58	20
															59	20
															60	20
															61	20
															62	20
															63	20
															64	20
															65	20
															66	20
															67	20
															68	20
															69	20
															70	20
															71	20
															72	20
															73	20
															74	20
															75	22
															76	22
															77	22
															78	22
															79	22
															80	22
															81	22
															82	24
															83	24
															84	24
															85	26
															86	26
															87	28
															88	28
															89	28
