# Supplementary material for: L-threonine promotes healthspan by expediting ferritin-dependent ferroptosis inhibition in C. elegans
Source: Nat Commun. 2022 Nov 2;13:6554. doi: 10.1038/s41467-022-34265-x (PMC9628521; doi:10.1038/s41467-022-34265-x)
Supplement: Supplementary file 4 — Source Data [file 41467_2022_34265_MOESM4_ESM.zip › Fig.4b, ED.Fig.6c-d.LS N2 T12D8.5 RNAi.xls]

## Sheet: Sheet5
			Lifespan
Strain	treatment		mean survival time (hours)±SD	% change	maximum survival time (hours)	p value (log-rank)	n				MLS	SE
	T12D8.5 RNAi	T12D8.5	15.7 ± 0.3		22		91			15.6923	100	1.96078	0.307692
	+ Thr	+thr	20.5 ± 0.5	13.2	30	0.0185441	95			17.7684	113.23	2.79688	0.438895
	T12D8.5 RNAi	T12D8.5	15.5 ± 0.2		24		91			15.5281	100	643.994	0.295454
	+ Thr	+thr	19.8 ± 0.5	21.2	30	6.73489e-09	92			18.8261	121.239	780.772	0.471984
	T12D8.5 RNAi	T12D8.5	15.3 ± 0.3		24		85			15.3187	100	652.798	0.306484
	+ Thr	+thr	20.6 ± 0.4	15.6	30	0.00980001	88			17.7111	115.618	754.75	0.407296

## Sheet: sirna
	sirna														Kaplan - Meier 生命表
		LS(days)	survival(n)							SUM	survival rate(%)				i	days
		0			30	31	30			91	100				1	8
		2			30	31	30			91	100				2	10
		4			30	31	30			91	100				3	10
		6			30	31	30			91	100				4	12
		8			30	30	30			90	98.9011				5	12
		10			30	28	30			88	96.7033				6	12
		12			26	22	25			73	80.2198				7	12
		14			18	16	19			53	58.2418				8	12
		16			11	10	10			31	34.0659				9	12
		18			4	6	2			12	13.1868				10	12
		20			2	1	0			3	3.2967				11	12
		22			0	0	0			0	0				12	12
															13	12
															14	12
															15	12
															16	12
															17	12
															18	12
															19	14
MLS	15.6923														20	14
SD	2.9352														21	14
SE	0.307692														22	14
max	22														23	14
															24	14
															25	14
															26	14
															27	14
															28	14
															29	14
															30	14
															31	14
															32	14
															33	14
															34	14
															35	14
															36	14
															37	14
															38	14
															39	16
															40	16
															41	16
															42	16
															43	16
															44	16
															45	16
															46	16
															47	16
															48	16
															49	16
															50	16
															51	16
															52	16
															53	16
															54	16
															55	16
															56	16
															57	16
															58	16
															59	16
															60	16
															61	18
															62	18
															63	18
															64	18
															65	18
															66	18
															67	18
															68	18
															69	18
															70	18
															71	18
															72	18
															73	18
															74	18
															75	18
															76	18
															77	18
															78	18
															79	18
															80	20
															81	20
															82	20
															83	20
															84	20
															85	20
															86	20
															87	20
															88	20
															89	22
															90	22
															91	22

## Sheet: sirna + thr
	si=thr														Kaplan - Meier 生命表			logrank test										hazard function
		LS(days)	survival(n)							SUM	survival rate(%)				i	days			t(days)	A live	B live	total live	A dead	B dead	total dead	eA	eB	hazard A(%)	hazard B(%)	hazard ratio
		0			31	33	31			95	100				1	12			8	90	95	185	9	0	9	4.59278	4.40722	0.0909091	0	0
		2			31	33	31			95	100				2	12			10	88	95	183	8	0	8	4.02094	3.97906	0.0833333	0	0
		4			31	33	31			95	100				3	12			12	73	89	162	12	6	18	8.5	9.5	0.141176	0.0631579	0.447368
		6			31	33	31			95	100				4	12			14	53	68	121	17	21	38	16.7296	21.2704	0.242857	0.235955	0.97158
		8			31	33	31			95	100				5	12			16	31	49	80	17	19	36	14.8966	21.1034	0.354167	0.279412	0.788927
		10			31	33	31			95	100				6	12			18	12	32	44	10	17	27	8.3662	18.6338	0.454545	0.346939	0.763265
		12			29	30	30			89	93.6842				7	14			20	3	17	20	7	15	22	5.2381	16.7619	0.7	0.46875	0.669643
		14			22	24	22			68	71.5789				8	14			22	0	10	10	2	7	9	0.947368	8.05263	1	0.411765	0.411765
		16			19	16	14			49	51.5789				9	14
		18			11	12	9			32	33.6842				10	14
		20			7	6	4			17	17.8947				11	14
		22			4	3	3			10	10.5263				12	14
		24			2	1	2			5	5.26316				13	14
		26			1	0	2			3	3.15789				14	14
		28			0	0	1			1	1.05263				15	14
MLS	17.7684	30			0	0	0			0	0				16	14
SD	3.92334														17	14
SE	0.411278														18	14
max	32														19	14			sum				73	85		58.6987	99.3013
															20	14
															21	14				χ2	5.54401								hazard	0.472983
															22	14				p	0.0185441
															23	14
															24	14
															25	14
															26	14
															27	14
															28	16
															29	16
															30	16
															31	16
															32	16
															33	16
															34	16
															35	16
															36	16
															37	16
															38	16
															39	16
															40	16
															41	16
															42	16
															43	16
															44	16
															45	16
															46	16
															47	18
															48	18
															49	18
															50	18
															51	18
															52	18
															53	18
															54	18
															55	18
															56	18
															57	18
															58	18
															59	18
															60	18
															61	18
															62	18
															63	18
															64	20
															65	20
															66	20
															67	20
															68	20
															69	20
															70	20
															71	20
															72	20
															73	20
															74	20
															75	20
															76	20
															77	20
															78	20
															79	22
															80	22
															81	22
															82	22
															83	22
															84	22
															85	22
															86	24
															87	24
															88	24
															89	24
															90	24
															91	26
															92	26
															93	28
															94	28
															95	30

## Sheet: sirna2
	sirna														Kaplan - Meier 生命表			logrank test										hazard function
		LS(days)	survival(n)							SUM	survival rate(%)				i	days			t(days)	A live	B live	total live	A dead	B dead	total dead	eA	eB	hazard A(%)	hazard B(%)	hazard ratio
		0			30	29	30			89	100				1	8			8	90	87	177	1	2	3	1.51667	1.48333	0.010989	0.0224719	2.04494
		2			30	29	30			89	100				2	8			10	88	85	173	2	2	4	2.0339	1.9661	0.0222222	0.0229885	1.03448
		4			30	29	30			89	100				3	10			12	73	72	145	15	13	28	14.2428	13.7572	0.170455	0.152941	0.897255
		6			30	29	30			89	100				4	10			14	53	52	105	20	20	40	20.1379	19.8621	0.273973	0.277778	1.01389
		8			28	29	30			87	97.7528				5	12			16	31	26	57	22	26	48	24.2286	23.7714	0.415094	0.5	1.20455
		10			28	27	30			85	95.5056				6	12			18	12	9	21	19	17	36	19.5789	16.4211	0.612903	0.653846	1.0668
		12			24	22	26			72	80.8989				7	12			20	3	3	6	9	6	15	8.57143	6.42857	0.75	0.666667	0.888889
		14			20	15	17			52	58.427				8	12			22	0	1	1	3	2	5	2.5	2.5	1	0.666667	0.666667
		16			11	8	7			26	29.2135				9	12
		18			3	2	4			9	10.1124				10	12
		20			1	0	2			3	3.37079				11	12
		22			0	0	1			1	1.1236				12	12
		24			0	0	0			0	0				13	12
															14	12
MLS	15.5281														15	12
SD	2.95454														16	12
SE	0.295454														17	12
max	28														18	14
															19	14			sum				90	86		91.2936	84.7064
															20	14
															21	14				χ2	0.0380823								hazard	0.981876
															22	14				p	0.845278
															23	14
															24	14
															25	14
															26	14
															27	14
															28	14
															29	14
															30	14
															31	14
															32	14
															33	14
															34	14
															35	14
															36	14
															37	14
															38	16
															39	16
															40	16
															41	16
															42	16
															43	16
															44	16
															45	16
															46	16
															47	16
															48	16
															49	16
															50	16
															51	16
															52	16
															53	16
															54	16
															55	16
															56	16
															57	16
															58	16
															59	16
															60	16
															61	16
															62	16
															63	16
															64	18
															65	18
															66	18
															67	18
															68	18
															69	18
															70	18
															71	18
															72	18
															73	18
															74	18
															75	18
															76	18
															77	18
															78	18
															79	18
															80	18
															81	20
															82	20
															83	20
															84	20
															85	20
															86	20
															87	22
															88	22
															89	24

## Sheet: sirna2+thr
N2	sirna														Kaplan - Meier 生命表			logrank test										hazard function
	Thr	LS(days)	survival(n)							SUM	survival rate(%)				i	days			t(days)	A live	B live	total live	A dead	B dead	total dead	eA	eB	hazard A(%)	hazard B(%)	hazard ratio
		0			30	31	31			92	100				1	12			8	87	92	179	2	0	2	0.983425	1.01657	0.0224719	0	0
		2			30	31	31			92	100				2	12			10	85	92	177	2	0	2	0.972067	1.02793	0.0229885	0	0
		4			30	31	31			92	100				3	12			12	72	88	160	13	4	17	8.16384	8.83616	0.152941	0.0434783	0.284281
		6			30	31	31			92	100				4	12			14	52	71	123	20	16	36	16.3019	19.6981	0.277778	0.183908	0.662069
		8			30	31	31			92	100				5	14			16	26	58	84	26	13	39	16.4878	22.5122	0.5	0.183099	0.366197
		10			30	31	31			92	100				6	14			18	9	44	53	17	14	31	9.59524	21.4048	0.653846	0.241379	0.369168
		12			27	30	31			88	95.6522				7	14			20	3	25	28	6	19	25	4.24528	20.7547	0.666667	0.431818	0.647727
		14			21	24	26			71	77.1739				8	14			22	1	13	14	2	12	14	1.5	12.5	0.666667	0.48	0.72
		16			18	19	21			58	63.0435				9	14			24	0	6	6	1	7	8	0.571429	7.42857	1	0.538462	0.538462
		18			12	14	18			44	47.8261				10	14
		20			8	6	11			25	27.1739				11	14
		22			5	3	5			13	14.1304				12	14
		24			3	1	2			6	6.52174				13	14
		26			1	0	1			2	2.17391				14	14
MLS	18.8261	28			1	0	0			1	1.08696				15	14
SD	4.02358	30			0	0	0			0	0				16	14
SE	0.424123														17	14
max	32														18	14
															19	14			sum				87	85		57.8376	114.162
															20	14
															21	16				χ2	22.1535								hazard	0.31545
															22	16				p	2.5169e-06
															23	16
															24	16
															25	16
															26	16
															27	16
															28	16
															29	16
															30	16
															31	16
															32	16
															33	16
															34	18
															35	18
															36	18
															37	18
															38	18
															39	18
															40	18
															41	18
															42	18
															43	18
															44	18
															45	18
															46	18
															47	18
															48	20
															49	20
															50	20
															51	20
															52	20
															53	20
															54	20
															55	20
															56	20
															57	20
															58	20
															59	20
															60	20
															61	20
															62	20
															63	20
															64	20
															65	20
															66	20
															67	22
															68	22
															69	22
															70	22
															71	22
															72	22
															73	22
															74	22
															75	22
															76	22
															77	22
															78	22
															79	24
															80	24
															81	24
															82	24
															83	24
															84	24
															85	24
															86	26
															87	26
															88	26
															89	26
															90	26
															91	28
															92	30

## Sheet: sirna3
	sirna														Kaplan - Meier 生命表			logrank test										hazard function
		LS(days)	survival(n)							SUM	survival rate(%)				i	days			t(days)	A live	B live	total live	A dead	B dead	total dead	eA	eB	hazard A(%)	hazard B(%)	hazard ratio
		0			30	30	31			91	100				1	10			8	90	91	181	1	0	1	0.5	0.5	0.010989	0	0
		2			30	30	31			91	100				2	10			10	88	88	176	2	3	5	2.48619	2.51381	0.0222222	0.032967	1.48352
		4			30	30	31			91	100				3	10			12	73	69	142	15	19	34	17	17	0.170455	0.215909	1.26667
		6			30	30	31			91	100				4	12			14	53	44	97	20	25	45	23.1338	21.8662	0.273973	0.362319	1.32246
		8			30	30	31			91	100				5	12			16	31	24	55	22	20	42	22.9485	19.0515	0.415094	0.454545	1.09504
		10			30	28	30			88	96.7033				6	12			18	12	8	20	19	16	35	19.7273	15.2727	0.612903	0.666667	1.08772
		12			24	23	22			69	75.8242				7	12			20	3	2	5	9	6	15	9	6	0.75	0.75	1
		14			14	14	16			44	48.3516				8	12			22	0	1	1	3	1	4	2.4	1.6	1	0.5	0.5
		16			6	10	8			24	26.3736				9	12
		18			4	2	2			8	8.79121				10	12
		20			1	0	1			2	2.1978				11	12
		22			0	0	1			1	1.0989				12	12
		24			0	0	0			0	0				13	12
															14	12
															15	12
MLS	15.3187														16	12
SD	2.93969														17	12
SE	0.306484														18	12
max	28														19	12			sum				90	90		96.6957	83.3043
															20	12
															21	12				χ2	1.00183								hazard	1.35755
															22	14				p	0.316869
															23	14
															24	14
															25	14
															26	14
															27	14
															28	14
															29	14
															30	14
															31	14
															32	14
															33	14
															34	14
															35	14
															36	14
															37	14
															38	14
															39	14
															40	14
															41	14
															42	14
															43	14
															44	14
															45	14
															46	14
															47	16
															48	16
															49	16
															50	16
															51	16
															52	16
															53	16
															54	16
															55	16
															56	16
															57	16
															58	16
															59	16
															60	16
															61	16
															62	16
															63	16
															64	16
															65	16
															66	16
															67	18
															68	18
															69	18
															70	18
															71	18
															72	18
															73	18
															74	18
															75	18
															76	18
															77	18
															78	18
															79	18
															80	18
															81	18
															82	18
															83	20
															84	20
															85	20
															86	20
															87	20
															88	20
															89	22
															90	24
															91	24

## Sheet: sirna3+thr
N2	sirna														Kaplan - Meier 生命表			logrank test										hazard function
	Thr	LS(days)	survival(n)							SUM	survival rate(%)				i	days			t(days)	A live	B live	total live	A dead	B dead	total dead	eA	eB	hazard A(%)	hazard B(%)	hazard ratio
		0			30	31	29			90	100				1	12			10	88	90	178	10	0	10	5.21277	4.78723	0.102041	0	0
		2			30	31	29			90	100				2	12			12	69	80	149	7	10	17	7.78313	9.21687	0.0921053	0.111111	1.20635
		4			30	31	29			90	100				3	12			14	44	64	108	11	16	27	11	16	0.2	0.2	1
		6			30	31	29			90	100				4	12			16	24	51	75	19	13	32	12.8598	19.1402	0.44186	0.203125	0.459704
		8			30	31	29			90	100				5	12			18	8	33	41	13	18	31	9.04167	21.9583	0.619048	0.352941	0.570136
		10			30	31	29			90	100				6	12			20	2	17	19	11	16	27	7.63043	19.3696	0.846154	0.484848	0.573003
		12			28	25	27			80	88.8889				7	12			22	1	7	8	6	10	16	4.66667	11.3333	0.857143	0.588235	0.686275
		14			22	19	23			64	71.1111				8	12			24	0	4	4	4	3	7	2.54545	4.45455	1	0.428571	0.428571
		16			18	14	19			51	56.6667				9	12
		18			12	10	11			33	36.6667				10	12
		20			6	4	7			17	18.8889				11	14
		22			3	2	2			7	7.77778				12	14
		24			2	1	1			4	4.44444				13	14
		26			1	0	0			1	1.11111				14	14
		28			0	0	0			0	0				15	14
MLS	17.7111														16	14
SD	3.79901														17	14
SE	0.407296														18	14
max	26														19	14			sum				71	86		55.5272	101.473
															20	14
															21	14				χ2	6.67089								hazard	0.888684
															22	14				p	0.00980001
															23	14
															24	14
															25	14
															26	14
															27	16
															28	16
															29	16
															30	16
															31	16
															32	16
															33	16
															34	16
															35	16
															36	16
															37	16
															38	16
															39	16
															40	18
															41	18
															42	18
															43	18
															44	18
															45	18
															46	18
															47	18
															48	18
															49	18
															50	18
															51	18
															52	18
															53	18
															54	18
															55	18
															56	18
															57	18
															58	20
															59	20
															60	20
															61	20
															62	20
															63	20
															64	20
															65	20
															66	20
															67	20
															68	20
															69	20
															70	20
															71	20
															72	20
															73	20
															74	22
															75	22
															76	22
															77	22
															78	22
															79	22
															80	22
															81	22
															82	22
															83	22
															84	24
															85	24
															86	24
															87	26
															88	26
															89	26
															90	28
