# Supplementary material for: L-threonine promotes healthspan by expediting ferritin-dependent ferroptosis inhibition in C. elegans
Source: Nat Commun. 2022 Nov 2;13:6554. doi: 10.1038/s41467-022-34265-x (PMC9628521; doi:10.1038/s41467-022-34265-x)
Supplement: Supplementary file 4 — Source Data [file 41467_2022_34265_MOESM4_ESM.zip › Fig.4c, ED.Fig.6e-f.LS N2 cnc-2 RNAi.xls]

## Sheet: Sheet5
			Lifespan
Strain	treatment		mean survival time (hours)±SD	% change	maximum survival time (hours)	p value (log-rank)	n				MLS	SE
	cnc-2 RNAi	cnc-2	18.4 ± 0.4		30		85			18.4235	100	2.32353	0.428076
	+ Thr	cnc-2 + sitdh	20.5 ± 0.5	11.1	32	0.0271726	87			20.4598	111.052	2.48898	0.458557
	cnc-2 RNAi	cnc-2	18.2 ± 0.4		30		89			18.2022	100	549.383	0.46849
	+ Thr	cnc-2 + sitdh	20.4 ± 0.4	12.1	32	0.00148891	91			20.3956	112.05	615.583	0.441345
	cnc-2 RNAi	cnc-2	18.0 ± 0.4		28		85			18	100	555.556	0.446982
	+ Thr	cnc-2 + sitdh	20.6 ± 0.4	14.4	30	0.0325578	88			20.5909	114.394	635.522	0.430271

## Sheet: sirna
	sirna														Kaplan - Meier 生命表			logrank test										hazard function
		LS(days)	survival(n)							SUM	survival rate(%)				i	days			t(days)	A live	B live	total live	A dead	B dead	total dead	eA	eB	hazard A(%)	hazard B(%)	hazard ratio
		0			29	28	28			85	100				1	10			8	88	85	173	3	0	3	1.55114	1.44886	0.032967	0	0
		2			29	28	28			85	100				2	12			10	74	84	158	14	1	15	7.63006	7.36994	0.159091	0.0117647	0.0739496
		4			29	28	28			85	100				3	12			12	52	75	127	22	9	31	14.519	16.481	0.297297	0.107143	0.36039
		6			29	28	28			85	100				4	12			14	29	67	96	23	8	31	12.6929	18.3071	0.442308	0.106667	0.241159
		8			29	28	28			85	100				5	12			16	12	55	67	17	12	29	8.76042	20.2396	0.586207	0.179104	0.305531
		10			28	28	28			84	98.8235				6	12			18	4	38	42	8	17	25	4.47761	20.5224	0.666667	0.309091	0.463636
		12			24	25	26			75	88.2353				7	12			20	0	21	21	4	17	21	2	19	1	0.447368	0.447368
		14			22	23	22			67	78.8235				8	12														#DIV/0!
		16			18	19	18			55	64.7059				9	12														#DIV/0!
		18			12	14	12			38	44.7059				10	12
		20			8	7	6			21	24.7059				11	14
		22			4	4	3			11	12.9412				12	14
		24			1	2	1			4	4.70588				13	14
		26			0	1	1			2	2.35294				14	14
MLS	18.4235	28			0	1	0			1	1.17647				15	14
SD	4.08358	30			0	0	0			0	0				16	14
SE	0.428076														17	14
max	30														18	14
															19	16			sum				88	64		50.08	101.92
															20	16
															21	16				χ2	42.821								hazard	0.225166
															22	16				p	5.99846e-11
															23	16
															24	16
															25	16
															26	16
															27	16
															28	16
															29	16
															30	16
															31	18
															32	18
															33	18
															34	18
															35	18
															36	18
															37	18
															38	18
															39	18
															40	18
															41	18
															42	18
															43	18
															44	18
															45	18
															46	18
															47	18
															48	20
															49	20
															50	20
															51	20
															52	20
															53	20
															54	20
															55	20
															56	20
															57	20
															58	20
															59	20
															60	20
															61	20
															62	20
															63	20
															64	20
															65	22
															66	22
															67	22
															68	22
															69	22
															70	22
															71	22
															72	22
															73	22
															74	22
															75	24
															76	24
															77	24
															78	24
															79	24
															80	24
															81	24
															82	26
															83	26
															84	28
															85	30

## Sheet: sirna + thr
	si=thr														Kaplan - Meier 生命表			logrank test										hazard function
		LS(days)	survival(n)							SUM	survival rate(%)				i	days			t(days)	A live	B live	total live	A dead	B dead	total dead	eA	eB	hazard A(%)	hazard B(%)	hazard ratio
		0			28	29	30			87	100				1	12			12	75	83	158	9	4	13	6.38596	6.61404	0.107143	0.045977	0.429119
		2			28	29	30			87	100				2	12			14	67	78	145	8	5	13	6.17089	6.82911	0.106667	0.060241	0.564759
		4			28	29	30			87	100				3	12			16	55	67	122	12	11	23	10.6276	12.3724	0.179104	0.141026	0.787393
		6			28	29	30			87	100				4	12			18	38	55	93	17	12	29	13.0738	15.9262	0.309091	0.179104	0.579456
		8			28	29	30			87	100				5	14			20	21	39	60	17	16	33	13.4839	19.5161	0.447368	0.290909	0.650267
		10			28	29	30			87	100				6	14			22	11	23	34	10	16	26	9.1	16.9	0.47619	0.410256	0.861538
		12			27	28	28			83	95.4023				7	14			24	4	13	17	7	10	17	5.5	11.5	0.636364	0.434783	0.68323
		14			25	28	25			78	89.6552				8	14			26	2	7	9	2	6	8	1.88235	6.11765	0.5	0.461538	0.923077
		16			21	25	21			67	77.0115				9	14			28	1	2	3	1	5	6	1.33333	4.66667	0.5	0.714286	1.42857
		18			18	21	16			55	63.2184				10	16			30	0	1	1	1	1	2	0.666667	1.33333	1	0.5	0.5
		20			11	16	12			39	44.8276				11	16
		22			5	11	7			23	26.4368				12	16
		24			3	6	4			13	14.9425				13	16
		26			2	3	2			7	8.04598				14	16
		28			1	1	0			2	2.29885				15	16
MLS	20.4598	30			0	1	0			1	1.14943				16	16
SD	4.37436	32			0	0	0			0	0				17	16
SE	0.458557														18	16
max	32														19	16			sum				75	81		61.1718	93.8282
															20	16
															21	18				χ2	4.87981								hazard	0.643869
															22	18				p	0.0271726
															23	18
															24	18
															25	18
															26	18
															27	18
															28	18
															29	18
															30	18
															31	18
															32	18
															33	20
															34	20
															35	20
															36	20
															37	20
															38	20
															39	20
															40	20
															41	20
															42	20
															43	20
															44	20
															45	20
															46	20
															47	20
															48	20
															49	22
															50	22
															51	22
															52	22
															53	22
															54	22
															55	22
															56	22
															57	22
															58	22
															59	22
															60	22
															61	22
															62	22
															63	22
															64	22
															65	24
															66	24
															67	24
															68	24
															69	24
															70	24
															71	24
															72	24
															73	24
															74	24
															75	26
															76	26
															77	26
															78	26
															79	26
															80	26
															81	28
															82	28
															83	28
															84	28
															85	28
															86	30
															87	32

## Sheet: sirna2
N2	sirna														Kaplan - Meier 生命表			logrank test										hazard function
		LS(days)	survival(n)							SUM	survival rate(%)				i	days			t(days)	A live	B live	total live	A dead	B dead	total dead	eA	eB	hazard A(%)	hazard B(%)	hazard ratio
		0			32	31	26			89	100				1	10			10	76	84	160	12	2	14	7.08046	6.91954	0.136364	0.0232558	0.170543
		2			32	31	26			89	100				2	10			12	53	70	123	23	14	37	17.575	19.425	0.302632	0.166667	0.550725
		4			32	31	26			89	100				3	10			14	28	46	74	25	24	49	21.1138	27.8862	0.471698	0.342857	0.726857
		6			32	31	26			89	100				4	10			16	9	19	28	19	27	46	17.4054	28.5946	0.678571	0.586957	0.864989
		8			32	31	26			89	100				5	12			18	3	9	12	6	10	16	5.14286	10.8571	0.666667	0.526316	0.789474
		10			30	30	25			85	95.5056				6	12			20	0	3	3	3	6	9	2.25	6.75	1	0.666667	0.666667
		12			28	26	23			77	86.5169				7	12
		14			21	25	22			68	76.4045				8	12
		16			16	19	20			55	61.7978				9	12
		18			13	14	11			38	42.6966				10	12
		20			6	8	7			21	23.5955				11	12
		22			4	5	2			11	12.3596				12	12
		24			2	3	1			6	6.74157				13	14
		26			1	2	0			3	3.37079				14	14
		28			1	0	0			1	1.1236				15	14
		30			0	0	0			0	0				16	14
MLS	18.2022														17	14
SD	4.36978														18	14
SE	0.46849														19	14			sum				76	81		63.4871	93.5129
max	24														20	14
															21	14				χ2	4.14057								hazard	0.71419
															22	16				p	0.0418672
															23	16
															24	16
															25	16
															26	16
															27	16
															28	16
															29	16
															30	16
															31	16
															32	16
															33	16
															34	16
															35	18
															36	18
															37	18
															38	18
															39	18
															40	18
															41	18
															42	18
															43	18
															44	18
															45	18
															46	18
															47	18
															48	18
															49	18
															50	18
															51	18
															52	20
															53	20
															54	20
															55	20
															56	20
															57	20
															58	20
															59	20
															60	20
															61	20
															62	20
															63	20
															64	20
															65	20
															66	20
															67	20
															68	20
															69	22
															70	22
															71	22
															72	22
															73	22
															74	22
															75	22
															76	22
															77	22
															78	22
															79	24
															80	24
															81	24
															82	24
															83	24
															84	26
															85	26
															86	26
															87	28
															88	28
															89	30

## Sheet: sirna2+thr
N2	sirna														Kaplan - Meier 生命表			logrank test										hazard function
	Thr	LS(days)	survival(n)							SUM	survival rate(%)				i	days			t(days)	A live	B live	total live	A dead	B dead	total dead	eA	eB	hazard A(%)	hazard B(%)	hazard ratio
		0			31	30	30			91	100				1	10			12	77	87	164	8	3	11	5.34286	5.65714	0.0941176	0.0333333	0.354167
		2			31	30	30			91	100				2	12			14	68	82	150	9	5	14	6.57317	7.42683	0.116883	0.0574713	0.491699
		4			31	30	30			91	100				3	12			16	55	71	126	33	11	44	22.7765	21.2235	0.375	0.134146	0.357724
		6			31	30	30			91	100				4	12			18	38	60	98	17	11	28	12.2222	15.7778	0.309091	0.15493	0.501243
		8			31	30	30			91	100				5	14			20	21	40	61	17	20	37	14.3469	22.6531	0.447368	0.333333	0.745098
		10			30	30	30			90	98.9011				6	14			22	11	26	37	10	14	24	8.2623	15.7377	0.47619	0.35	0.735
		12			30	29	28			87	95.6044				7	14			24	6	10	16	5	16	21	6.24324	14.7568	0.454545	0.615385	1.35385
		14			28	27	27			82	90.1099				8	14			26	3	4	7	3	6	9	3.375	5.625	0.5	0.6	1.2
		16			26	24	21			71	78.022				9	14			28	1	2	3	2	2	4	1.71429	2.28571	0.666667	0.5	0.75
		18			22	20	18			60	65.9341				10	16			30	0	1	1	1	1	2	0.666667	1.33333	1	0.5	0.5
		20			18	12	10			40	43.956				11	16
		22			12	8	6			26	28.5714				12	16
		24			5	3	2			10	10.989				13	16
		26			2	1	1			4	4.3956				14	16
MLS	20.3956	28			2	0	0			2	2.1978				15	16
SD	4.18696	30			1	0	0			1	1.0989				16	16
SE	0.441345	32			0	0	0			0	0				17	16
max	32														18	16
															19	16			sum				97	85		75.5136	105.486
															20	16
															21	18				χ2	10.0923								hazard	0.450222
															22	18				p	0.00148891
															23	18
															24	18
															25	18
															26	18
															27	18
															28	18
															29	18
															30	18
															31	18
															32	20
															33	20
															34	20
															35	20
															36	20
															37	20
															38	20
															39	20
															40	20
															41	20
															42	20
															43	20
															44	20
															45	20
															46	20
															47	20
															48	20
															49	20
															50	20
															51	20
															52	22
															53	22
															54	22
															55	22
															56	22
															57	22
															58	22
															59	22
															60	22
															61	22
															62	22
															63	22
															64	22
															65	22
															66	24
															67	24
															68	24
															69	24
															70	24
															71	24
															72	24
															73	24
															74	24
															75	24
															76	24
															77	24
															78	24
															79	24
															80	24
															81	24
															82	26
															83	26
															84	26
															85	26
															86	26
															87	26
															88	28
															89	28
															90	30
															91	32

## Sheet: sirna3
N2															Kaplan - Meier 生命表
		LS(days)	survival(n)							SUM	survival rate(%)				i	days
		0			28	27	30			85	100				1	10
		2			28	27	30			85	100				2	10
		4			28	27	30			85	100				3	10
		6			28	27	30			85	100				4	10
		8			28	27	30			85	100				5	12
		10			26	27	28			81	95.2941				6	12
		12			22	25	24			71	83.5294				7	12
		14			20	22	22			64	75.2941				8	12
		16			16	18	19			53	62.3529				9	12
		18			13	12	9			34	40				10	12
		20			11	6	4			21	24.7059				11	12
		22			5	3	2			10	11.7647				12	12
		24			2	1	1			4	4.70588				13	12
		26			2	0	0			2	2.35294				14	12
		28			0	0	0			0	0				15	14
															16	14
															17	14
															18	14
															19	14
MLS	18														20	14
SD	4.2873														21	14
SE	0.446982														22	16
max	24														23	16
															24	16
															25	16
															26	16
															27	16
															28	16
															29	16
															30	16
															31	16
															32	16
															33	18
															34	18
															35	18
															36	18
															37	18
															38	18
															39	18
															40	18
															41	18
															42	18
															43	18
															44	18
															45	18
															46	18
															47	18
															48	18
															49	18
															50	18
															51	18
															52	20
															53	20
															54	20
															55	20
															56	20
															57	20
															58	20
															59	20
															60	20
															61	20
															62	20
															63	20
															64	20
															65	22
															66	22
															67	22
															68	22
															69	22
															70	22
															71	22
															72	22
															73	22
															74	22
															75	22
															76	24
															77	24
															78	24
															79	24
															80	24
															81	24
															82	26
															83	26
															84	28
															85	28

## Sheet: sirna3+thr
N2	sirna														Kaplan - Meier 生命表			logrank test										hazard function
	Thr	LS(days)	survival(n)							SUM	survival rate(%)				i	days			t(days)	A live	B live	total live	A dead	B dead	total dead	eA	eB	hazard A(%)	hazard B(%)	hazard ratio
		0			31	28	29			88	100				1	12			12	71	87	158	10	1	11	5.27219	5.72781	0.123457	0.0113636	0.0920455
		2			31	28	29			88	100				2	14			14	64	79	143	7	8	15	6.74051	8.25949	0.0985915	0.091954	0.932677
		4			31	28	29			88	100				3	14			16	53	71	124	11	8	19	8.5035	10.4965	0.171875	0.101266	0.589183
		6			31	28	29			88	100				4	14			18	34	58	92	19	13	32	13.6774	18.3226	0.358491	0.183099	0.510749
		8			31	28	29			88	100				5	14			20	21	41	62	13	17	30	11.087	18.913	0.382353	0.293103	0.766578
		10			31	28	29			88	100				6	14			22	10	23	33	11	18	29	9.82258	19.1774	0.52381	0.439024	0.838137
		12			30	28	29			87	98.8636				7	14			24	4	11	15	6	12	18	5.45455	12.5455	0.6	0.521739	0.869565
		14			28	25	26			79	89.7727				8	14			26	2	6	8	4	5	9	3.17647	5.82353	0.666667	0.454545	0.681818
		16			23	23	25			71	80.6818				9	14			28	0	2	2	2	4	6	1.5	4.5	1	0.666667	0.666667
		18			18	20	20			58	65.9091				10	16
		20			12	14	15			41	46.5909				11	16
		22			6	7	10			23	26.1364				12	16
		24			3	3	5			11	12.5				13	16
		26			2	1	3			6	6.81818				14	16
		28			1	0	1			2	2.27273				15	16
MLS	20.5909	30			0	0	0			0	0				16	16
SD	4.0133														17	16
SE	0.430271														18	18
max	26														19	18			sum				73	85		59.962	98.038
															20	18
															21	18				χ2	4.56888								hazard	0.677536
															22	18				p	0.0325578
															23	18
															24	18
															25	18
															26	18
															27	18
															28	18
															29	18
															30	18
															31	20
															32	20
															33	20
															34	20
															35	20
															36	20
															37	20
															38	20
															39	20
															40	20
															41	20
															42	20
															43	20
															44	20
															45	20
															46	20
															47	20
															48	22
															49	22
															50	22
															51	22
															52	22
															53	22
															54	22
															55	22
															56	22
															57	22
															58	22
															59	22
															60	22
															61	22
															62	22
															63	22
															64	22
															65	22
															66	24
															67	24
															68	24
															69	24
															70	24
															71	24
															72	24
															73	24
															74	24
															75	24
															76	24
															77	24
															78	26
															79	26
															80	26
															81	26
															82	26
															83	28
															84	28
															85	28
															86	28
															87	30
															88	30
