# Supplementary material for: L-threonine promotes healthspan by expediting ferritin-dependent ferroptosis inhibition in C. elegans
Source: Nat Commun. 2022 Nov 2;13:6554. doi: 10.1038/s41467-022-34265-x (PMC9628521; doi:10.1038/s41467-022-34265-x)
Supplement: Supplementary file 4 — Source Data [file 41467_2022_34265_MOESM4_ESM.zip › Fig.4d, ED.Fig.6g-h.LS N2 ftn-1 RNAi.xls]

## Sheet: Sheet5
			Lifespan
Strain	treatment		mean LS (Days)±SEM	% change	maximum survival time (hours)	p value (log-rank)	n				MLS	SE
	ftn-1RNAi	ftn-1 rnai	14.0 ± 0.2		22		92			14.0217	100	2.07344	0.290733
	+ Thr	ftn-1 rnai +sitdh	14.0 ± 0.3	-0.2	22	0.750884	89			14	99.845	2.10687	0.29542
	ftn-1RNAi	ftn-1 rnai	14.0 ± 0.3		24		90			13.9778	100	715.421	0.322567
	+ Thr	ftn-1 rnai +sitdh	14.3 ± 0.3	2.4	20	0.602542	90			14.3111	102.385	732.482	0.327278
	ftn-1RNAi	ftn-1 rnai	14.0 ± 0.2		22		95			14.0211	100	713.213	0.281109
	+ Thr	ftn-1 rnai +sitdh	13.8 ± 0.2	-1.4	22	0.905722	94			13.8298	98.6359	703.484	0.289842

## Sheet: Sheet1
	ftn-1 rnai														Kaplan - Meier 生命表
		LS(days)	survival(n)							SUM	survival rate(%)				i	days
		0			31	31	30			92	100				1	8
		2			31	31	30			92	100				2	10
		4			31	31	30			92	100				3	10
		6			31	31	30			92	100				4	10
		8			30	31	30			91	98.913				5	10
		10			28	26	28			82	89.1304				6	10
		12			20	18	17			55	59.7826				7	10
		14			11	10	9			30	32.6087				8	10
		16			4	5	3			12	13.0435				9	10
		18			2	3	1			6	6.52174				10	10
		20			0	1	0			1	1.08696				11	12
		22			0	0	0			0	0				12	12
															13	12
															14	12
															15	12
															16	12
															17	12
															18	12
															19	12
MLS	14.0217														20	12
SD	2.77341														21	12
SE	0.290733														22	12
max	22														23	12
															24	12
															25	12
															26	12
															27	12
															28	12
															29	12
															30	12
															31	12
															32	12
															33	12
															34	12
															35	12
															36	12
															37	12
															38	14
															39	14
															40	14
															41	14
															42	14
															43	14
															44	14
															45	14
															46	14
															47	14
															48	14
															49	14
															50	14
															51	14
															52	14
															53	14
															54	14
															55	14
															56	14
															57	14
															58	14
															59	14
															60	14
															61	14
															62	14
															63	16
															64	16
															65	16
															66	16
															67	16
															68	16
															69	16
															70	16
															71	16
															72	16
															73	16
															74	16
															75	16
															76	16
															77	16
															78	16
															79	16
															80	16
															81	18
															82	18
															83	18
															84	18
															85	18
															86	18
															87	20
															88	20
															89	20
															90	20
															91	20
															92	22

## Sheet: Sheet2
	fnt-1 rnai + thr														Kaplan - Meier 生命表			logrank test										hazard function
		LS(days)	survival(n)							SUM	survival rate(%)				i	days			t(days)	A live	B live	total live	A dead	B dead	total dead	eA	eB	hazard A(%)	hazard B(%)	hazard ratio
		0			30	30	29			89	100				1	8			8	91	85	176	1	4	5	2.54144	2.45856	0.0108696	0.0449438	4.13483
		2			30	30	29			89	100				2	8			10	82	77	159	9	8	17	8.78977	8.21023	0.0989011	0.0941176	0.951634
		4			30	30	29			89	100				3	8			12	55	55	110	27	22	49	25.2704	23.7296	0.329268	0.285714	0.867725
		6			30	30	29			89	100				4	8			14	30	31	61	25	24	49	24.5	24.5	0.454545	0.436364	0.96
		8			30	28	27			85	95.5056				5	10			16	12	13	25	18	18	36	17.7049	18.2951	0.6	0.580645	0.967742
		10			28	25	24			77	86.5169				6	10			18	6	5	11	6	8	14	6.72	7.28	0.5	0.615385	1.23077
		12			16	20	19			55	61.7978				7	10			20	1	1	2	5	4	9	4.90909	4.09091	0.833333	0.8	0.96
		14			10	12	9			31	34.8315				8	10			22	0	0	0	1	1	2	1	1	1	1	1
		16			7	4	2			13	14.6067				9	10
		18			2	2	1			5	5.61798				10	10
		20			0	0	1			1	1.1236				11	10
		22			0	0	0			0	0				12	10
															13	12
															14	12
MLS	14														15	12
SD	2.9542														16	12
SE	0.29542														17	12
max	28														18	12
															19	12			sum				91	85		88.8942	87.1058
															20	12
															21	12				χ2	0.10079								hazard	0.926453
															22	12				p	0.750884
		0									100				23	12
		2									100				24	12
		4									100				25	12
		6									100				26	12
		8									100				27	12
		8									98				28	12
		10									98				29	12
		10									96				30	12
		12									96				31	12
		12									81				32	12
		14									81				33	12
		14									58				34	12
		16									58				35	14
		16									29				36	14
		18									29				37	14
		18									10				38	14
		20									10				39	14
		20									3				40	14
		22									3				41	14
		22									1				42	14
		24									1				43	14
		24									0				44	14
															45	14
															46	14
															47	14
															48	14
															49	14
															50	14
															51	14
															52	14
															53	14
															54	14
															55	14
															56	14
															57	14
															58	14
															59	16
															60	16
															61	16
															62	16
															63	16
															64	16
															65	16
															66	16
															67	16
															68	16
															69	16
															70	16
															71	16
															72	16
															73	16
															74	16
															75	16
															76	16
															77	18
															78	18
															79	18
															80	18
															81	18
															82	18
															83	18
															84	18
															85	20
															86	20
															87	20
															88	20
															89	22

## Sheet: Sheet3
	ftn-1 rnai														Kaplan - Meier 生命表			logrank test										hazard function
		LS(days)	survival(n)							SUM	survival rate(%)				i	days			t(days)	A live	B live	total live	A dead	B dead	total dead	eA	eB	hazard A(%)	hazard B(%)	hazard ratio
		0			29	30	31			90	100				1	8			8	91	83	174	1	7	8	4.04396	3.95604	0.0108696	0.0777778	7.15556
		2			29	30	31			90	100				2	8			10	82	76	158	9	7	16	8.36782	7.63218	0.0989011	0.0843373	0.852744
		4			29	30	31			90	100				3	8			12	55	58	113	27	18	45	23.3544	21.6456	0.329268	0.236842	0.719298
		6			29	30	31			90	100				4	8			14	30	32	62	25	26	51	24.823	26.177	0.454545	0.448276	0.986207
		8			25	28	30			83	92.2222				5	8			16	12	14	26	18	18	36	17.4194	18.5806	0.6	0.5625	0.9375
		10			22	26	28			76	84.4444				6	8			18	6	6	12	6	8	14	6.46154	7.53846	0.5	0.571429	1.14286
		12			16	20	22			58	64.4444				7	8			20	1	0	1	5	6	11	5.5	5.5	0.833333	1	1.2
		14			6	12	14			32	35.5556				8	10
		16			2	4	8			14	15.5556				9	10
		18			1	2	3			6	6.66667				10	10
		20			0	0	0			0	0				11	10
															12	10
															13	10
															14	10
															15	12
MLS	13.9778														16	12
SD	3.09395	0									100				17	12
SE	0.322567	2									100				18	12
max	28	4									100				19	12			sum				90	83		85.9261	87.0739
		6									100				20	12
		8									100				21	12				χ2	0.383746								hazard	0.85275
		10									100				22	12				p	0.535605
		10									97				23	12
		12									97				24	12
		12									76				25	12
		14									76				26	12
		14									48				27	12
		16									48				28	12
		16									26				29	12
		18									26				30	12
		18									9				31	12
		20									9				32	12
		20									2				33	14
		22									2				34	14
		22									1				35	14
		24									1				36	14
		24									0				37	14
															38	14
															39	14
															40	14
															41	14
															42	14
															43	14
															44	14
															45	14
															46	14
															47	14
															48	14
															49	14
															50	14
															51	14
															52	14
															53	14
															54	14
															55	14
															56	14
															57	14
															58	14
															59	16
															60	16
															61	16
															62	16
															63	16
															64	16
															65	16
															66	16
															67	16
															68	16
															69	16
															70	16
															71	16
															72	16
															73	16
															74	16
															75	16
															76	16
															77	18
															78	18
															79	18
															80	18
															81	18
															82	18
															83	18
															84	18
															85	20
															86	20
															87	20
															88	20
															89	20
															90	20

## Sheet: Sheet4
	fnt-1 rnai + thr														Kaplan - Meier 生命表			logrank test										hazard function
		LS(days)	survival(n)							SUM	survival rate(%)				i	days			t(days)	A live	B live	total live	A dead	B dead	total dead	eA	eB	hazard A(%)	hazard B(%)	hazard ratio
		0			31	30	29			90	100				1	8			8	91	88	179	1	2	3	1.51648	1.48352	0.0108696	0.0222222	2.04444
		2			31	30	29			90	100				2	8			10	82	82	164	9	6	15	7.6257	7.3743	0.0989011	0.0681818	0.689394
		4			31	30	29			90	100				3	10			12	55	66	121	27	16	43	21.5	21.5	0.329268	0.195122	0.592593
		6			31	30	29			90	100				4	10			14	30	30	60	25	36	61	27.7273	33.2727	0.454545	0.545455	1.2
		8			30	30	28			88	97.7778				5	10			16	12	13	25	18	17	35	17.5	17.5	0.6	0.566667	0.944444
		10			26	28	28			82	91.1111				6	10			18	6	5	11	6	8	14	6.72	7.28	0.5	0.615385	1.23077
		12			21	22	23			66	73.3333				7	10			20	1	0	1	5	5	10	5.45455	4.54545	0.833333	1	1.2
		14			9	10	11			30	33.3333				8	10
		16			6	4	3			13	14.4444				9	12
		18			4	1	0			5	5.55556				10	12
		20			0	0	0			0	0				11	12
															12	12
															13	12
															14	12
															15	12
															16	12
MLS	14.3111														17	12
SD	2.59491														18	12
SE	0.267645														19	12			sum				90	88		86.5275	91.4725
max	24														20	12
															21	12				χ2	0.271179								hazard	0.827329
															22	12				p	0.602542
															23	12
															24	12
															25	14
															26	14
															27	14
															28	14
															29	14
															30	14
															31	14
															32	14
															33	14
															34	14
															35	14
															36	14
															37	14
															38	14
															39	14
															40	14
															41	14
															42	14
															43	14
															44	14
															45	14
															46	14
															47	14
															48	14
															49	14
															50	14
															51	14
															52	14
															53	14
															54	14
															55	14
															56	14
															57	14
															58	14
															59	14
															60	14
															61	16
															62	16
															63	16
															64	16
															65	16
															66	16
															67	16
															68	16
															69	16
															70	16
															71	16
															72	16
															73	16
															74	16
															75	16
															76	16
															77	16
															78	18
															79	18
															80	18
															81	18
															82	18
															83	18
															84	18
															85	18
															86	20
															87	20
															88	20
															89	20
															90	20

## Sheet: Sheet6
															Kaplan - Meier 生命表
	ftn-1 rnai	LS(days)	survival(n)							SUM	survival rate(%)				i	days
		0			33	30	32			95	100				1	10
		2			33	30	32			95	100				2	10
		4			33	30	32			95	100				3	10
		6			33	30	32			95	100				4	10
		8			33	30	32			95	100				5	10
		10			30	26	29			85	89.4737				6	10
		12			22	16	19			57	60				7	10
		14			13	8	10			31	32.6316				8	10
		16			5	3	4			12	12.6316				9	10
		18			1	2	1			4	4.21053				10	10
		20			0	1	1			2	2.10526				11	12
		22			0	0	0			0	0				12	12
															13	12
															14	12
															15	12
															16	12
															17	12
															18	12
															19	12
MLS	14.0211														20	12
SD	2.68161														21	12
SE	0.281109														22	12
max	22														23	12
															24	12
															25	12
															26	12
															27	12
															28	12
															29	12
															30	12
															31	12
															32	12
															33	12
															34	12
															35	12
															36	12
															37	12
															38	12
															39	14
															40	14
															41	14
															42	14
															43	14
															44	14
															45	14
															46	14
															47	14
															48	14
															49	14
															50	14
															51	14
															52	14
															53	14
															54	14
															55	14
															56	14
															57	14
															58	14
															59	14
															60	14
															61	14
															62	14
															63	14
															64	14
															65	16
															66	16
															67	16
															68	16
															69	16
															70	16
															71	16
															72	16
															73	16
															74	16
															75	16
															76	16
															77	16
															78	16
															79	16
															80	16
															81	16
															82	16
															83	16
															84	18
															85	18
															86	18
															87	18
															88	18
															89	18
															90	18
															91	18
															92	20
															93	20
															94	22
															95	22

## Sheet: Sheet7
	fnt-1 rnai + thr														Kaplan - Meier 生命表			logrank test										hazard function
		LS(days)	survival(n)							SUM	survival rate(%)				i	days			t(days)	A live	B live	total live	A dead	B dead	total dead	eA	eB	hazard A(%)	hazard B(%)	hazard ratio
		0			31	31	32			94	100				1	8			8	95	93	188	0	1	1	0.502646	0.497354	0	0.0106383	#DIV/0!
		2			31	31	32			94	100				2	10			10	85	78	163	10	15	25	12.633	12.367	0.105263	0.16129	1.53226
		4			31	31	32			94	100				3	10			12	57	54	111	28	24	52	27.1166	24.8834	0.329412	0.307692	0.934066
		6			31	31	32			94	100				4	10			14	31	28	59	26	26	52	26.7027	25.2973	0.45614	0.481481	1.05556
		8			31	30	32			93	98.9362				5	10			16	12	16	28	19	12	31	16.2881	14.7119	0.612903	0.428571	0.699248
		10			24	26	28			78	82.9787				6	10			18	4	4	8	8	12	20	8.57143	11.4286	0.666667	0.75	1.125
		12			22	16	16			54	57.4468				7	10			20	2	1	3	2	3	5	2.5	2.5	0.5	0.75	1.5
		14			12	6	10			28	29.7872				8	10			22	0	0	0	2	1	3	2	1	1	1	1
		16			8	5	3			16	17.0213				9	10
		18			3	1	0			4	4.25532				10	10
		20			1	0	0			1	1.06383				11	10
		22			0	0	0			0	0				12	10
															13	10
															14	10
MLS	13.8298														15	10
SD	2.89842														16	10
SE	0.289842														17	12
max	28														18	12
															19	12			sum				95	93		95.8118	92.1882
															20	12
															21	12				χ2	0.0140272								hazard	1.17396
															22	12				p	0.905722
															23	12
															24	12
															25	12
															26	12
															27	12
															28	12
															29	12
															30	12
															31	12
															32	12
															33	12
															34	12
															35	12
															36	12
															37	12
															38	12
															39	12
															40	12
															41	14
															42	14
															43	14
															44	14
															45	14
															46	14
															47	14
															48	14
															49	14
															50	14
															51	14
															52	14
															53	14
															54	14
															55	14
															56	14
															57	14
															58	14
															59	14
															60	14
															61	14
															62	14
															63	14
															64	14
															65	14
															66	14
															67	16
															68	16
															69	16
															70	16
															71	16
															72	16
															73	16
															74	16
															75	16
															76	16
															77	16
															78	16
															79	18
															80	18
															81	18
															82	18
															83	18
															84	18
															85	18
															86	18
															87	18
															88	18
															89	18
															90	18
															91	20
															92	20
															93	20
															94	22
