# Supplementary material for: L-threonine promotes healthspan by expediting ferritin-dependent ferroptosis inhibition in C. elegans
Source: Nat Commun. 2022 Nov 2;13:6554. doi: 10.1038/s41467-022-34265-x (PMC9628521; doi:10.1038/s41467-022-34265-x)
Supplement: Supplementary file 4 — Source Data [file 41467_2022_34265_MOESM4_ESM.zip › Fig.4e.LS ftn-1 TDH RNAi.xls]

## Sheet: Sheet5
			Lifespan
Strain	treatment		mean LS (Days)±SEM	% change	p value (log-rank)	n					MLS	SE
	Threonine	Vehicle	14.5 ± 0.3			100				14.48	100	2.18881	0.31694
		siTDH	14.5 ± 0.3	0.3	0.822612	102				14.5294	100.341	1.90364	0.275647

## Sheet: Sheet3
N2	Control														Kaplan - Meier 生命表
		LS(days)	survival(n)							SUM	survival rate(%)				i	days
		0			30	30	28			88	100				1	10
		2			30	30	28			88	100				2	10
		4			30	30	28			88	100				3	10
		6			30	30	28			88	100				4	10
		8			30	30	28			88	100				5	10
		10			26	24	26			76	86.3636				6	10
		12			16	18	19			53	60.2273				7	10
		14			11	10	7			28	31.8182				8	10
		16			4	3	2			9	10.2273				9	10
		18			1	2	0			3	3.40909				10	10
		20			0	0	0			0	0				11	10
															12	10
															13	12
															14	12
															15	12
		0									100				16	12
		2									100				17	12
		4									100				18	12
		6									100				19	12
MLS	13.8409	8									100				20	12
SD	2.54109	10									86				21	12
SE	0.270882	12									60				22	12
max	20	14									32				23	12
		16									10				24	12
		18									3				25	12
		20									0				26	12
															27	12
															28	12
															29	12
															30	12
															31	12
															32	12
															33	12
															34	12
															35	12
															36	14
															37	14
															38	14
															39	14
															40	14
															41	14
															42	14
															43	14
															44	14
															45	14
															46	14
															47	14
															48	14
															49	14
															50	14
															51	14
															52	14
															53	14
															54	14
															55	14
															56	14
															57	14
															58	14
															59	14
															60	14
															61	16
															62	16
															63	16
															64	16
															65	16
															66	16
															67	16
															68	16
															69	16
															70	16
															71	16
															72	16
															73	16
															74	16
															75	16
															76	16
															77	16
															78	16
															79	16
															80	18
															81	18
															82	18
															83	18
															84	18
															85	18
															86	20
															87	20
															88	20

## Sheet: Sheet4
N2	siTDH														Kaplan - Meier 生命表			logrank test										hazard function
		LS(days)	survival(n)							SUM	survival rate(%)				i	days			t(days)	A live	B live	total live	A dead	B dead	total dead	eA	eB	hazard A(%)	hazard B(%)	hazard ratio
		0			30	30	30			90	100	100			1	10			10	76	88	164	12	2	14	6.92135	7.07865	0.136364	0.0222222	0.162963
		2			30	30	30			90	100	100			2	10			12	53	83	136	23	5	28	12.9756	15.0244	0.302632	0.0568182	0.187747
		4			30	30	30			90	100	100			3	12			14	28	67	95	25	16	41	15.9779	25.0221	0.471698	0.192771	0.408675
		6			30	30	30			90	100	100			4	12			16	9	52	61	19	15	34	10.0211	23.9789	0.678571	0.223881	0.329929
		8			30	30	30			90	100	98.8506			5	12			18	3	38	41	6	14	20	2.95082	17.0492	0.666667	0.269231	0.403846
		10			30	30	28			88	97.7778	95.4023			6	12			20	0	25	25	3	13	16	1.17073	14.8293	1	0.342105	0.342105
		12			28	30	25			83	92.2222	95.4023			7	12
		14			22	24	21			67	74.4444	79.3103			8	14
		16			18	20	14			52	57.7778	67.8161			9	14
		18			14	14	10			38	42.2222	44.8276			10	14
		20			10	8	7			25	27.7778	24.1379			11	14
		22			8	4	3			15	16.6667	12.6437			12	14
		24			6	2	1			9	10	5.74713			13	14
		26			3	1	0			4	4.44444	1.14943			14	14
MLS	18.5333	28			1	1	0			2	2.22222	0			15	14
SD	4.60386	30			0	1	0			1	1.11111				16	14
SE	0.485289	32			0	0	0			0	0				17	14
max	32														18	14
															19	14			sum				76	63		43.0962	95.9038
															20	14
															21	14				χ2	36.4111								hazard	0.308784
															22	14				p	1.59792e-09
		0									100				23	14
		2									100				24	16
		4									100				25	16
		6									100				26	16
		8									100				27	16
		10									98				28	16
		12									92				29	16
		14									74				30	16
		16									58				31	16
		18									42				32	16
		20									28				33	16
		22									17				34	16
		24									10				35	16
		26									4				36	16
		28									2				37	16
		30									1				38	16
		32									0				39	18
															40	18
															41	18
															42	18
															43	18
															44	18
															45	18
															46	18
															47	18
															48	18
															49	18
															50	18
															51	18
															52	18
															53	20
															54	20
															55	20
															56	20
															57	20
															58	20
															59	20
															60	20
															61	20
															62	20
															63	20
															64	20
															65	20
															66	22
															67	22
															68	22
															69	22
															70	22
															71	22
															72	22
															73	22
															74	22
															75	22
															76	24
															77	24
															78	24
															79	24
															80	24
															81	24
															82	26
															83	26
															84	26
															85	26
															86	26
															87	28
															88	28
															89	30
															90	32

## Sheet: Sheet1
	Control														Kaplan - Meier 生命表
		LS(days)	survival(n)							SUM	survival rate(%)				i	days
		0			33	36	31			100	100				1	8
		2			33	36	31			100	100				2	8
		4			33	36	31			100	100				3	10
		6			33	36	31			100	100				4	10
		8			31	36	31			98	98				5	10
		10			29	33	30			92	92				6	10
		12			17	26	22			65	65				7	10
		14			10	20	10			40	40				8	10
		16			4	10	3			17	17				9	12
		18			1	5	1			7	7				10	12
		20			1	3	0			4	4				11	12
		22			0	1	0			1	1				12	12
		24			0	0	0			0	0				13	12
															14	12
															15	12
															16	12
															17	12
															18	12
															19	12
MLS	14.48														20	12
SD	3.02341														21	12
SE	0.31694														22	12
max	22														23	12
															24	12
															25	12
															26	12
															27	12
															28	12
															29	12
															30	12
															31	12
															32	12
															33	12
															34	12
															35	12
															36	14
															37	14
															38	14
															39	14
															40	14
															41	14
															42	14
															43	14
															44	14
															45	14
															46	14
															47	14
															48	14
															49	14
															50	14
															51	14
															52	14
															53	14
															54	14
															55	14
															56	14
															57	14
															58	14
															59	14
															60	14
															61	16
															62	16
															63	16
															64	16
															65	16
															66	16
															67	16
															68	16
															69	16
															70	16
															71	16
															72	16
															73	16
															74	16
															75	16
															76	16
															77	16
															78	16
															79	16
															80	16
															81	16
															82	16
															83	16
															84	18
															85	18
															86	18
															87	18
															88	18
															89	18
															90	18
															91	18
															92	18
															93	18
															94	20
															95	20
															96	20
															97	22
															98	22
															99	22
															100	24

## Sheet: Sheet2
	sitdh														Kaplan - Meier 生命表			logrank test										hazard function
		LS(days)	survival(n)							SUM	survival rate(%)				i	days			t(days)	A live	B live	total live	A dead	B dead	total dead	eA	eB	hazard A(%)	hazard B(%)	hazard ratio
		0			31	33	38			102	100				1	10			8	98	102	200	2	0	2	0.990099	1.0099	0.02	0	0
		2			31	33	38			102	100				2	10			10	92	98	190	6	4	10	4.9	5.1	0.0612245	0.0392157	0.640523
		4			31	33	38			102	100				3	10			12	65	65	130	27	33	60	29.0526	30.9474	0.293478	0.336735	1.14739
		6			31	33	38			102	100				4	10			14	40	40	80	25	25	50	25	25	0.384615	0.384615	1
		8			31	33	38			102	100				5	12			16	17	18	35	23	22	45	22.5	22.5	0.575	0.55	0.956522
		10			31	31	36			98	96.0784				6	12			18	7	7	14	10	11	21	10.2	10.8	0.588235	0.611111	1.03889
		12			17	22	26			65	63.7255				7	12			20	4	3	7	3	4	7	3.5	3.5	0.428571	0.571429	1.33333
		14			9	14	17			40	39.2157				8	12			22	1	0	1	3	3	6	3.42857	2.57143	0.75	1	1.33333
		16			2	5	11			18	17.6471				9	12
		18			1	2	4			7	6.86275				10	12
		20			0	1	2			3	2.94118				11	12
		22			0	0	0			0	0				12	12
															13	12
															14	12
MLS	14.5294														15	12
SD	2.75647														16	12
SE	0.275647														17	12
max	28														18	12
															19	12			sum				97	102		98.5812	100.419
															20	12
															21	12				χ2	0.0502596								hazard	0.929305
															22	12				p	0.822612
															23	12
															24	12
															25	12
															26	12
															27	12
															28	12
															29	12
															30	12
															31	12
															32	12
															33	12
															34	12
															35	12
															36	12
															37	12
															38	14
															39	14
															40	14
															41	14
															42	14
															43	14
															44	14
															45	14
															46	14
															47	14
															48	14
															49	14
															50	14
															51	14
															52	14
															53	14
															54	14
															55	14
															56	14
															57	14
															58	14
															59	14
															60	14
															61	14
															62	14
															63	16
															64	16
															65	16
															66	16
															67	16
															68	16
															69	16
															70	16
															71	16
															72	16
															73	16
															74	16
															75	16
															76	16
															77	16
															78	16
															79	16
															80	16
															81	16
															82	16
															83	16
															84	16
															85	18
															86	18
															87	18
															88	18
															89	18
															90	18
															91	18
															92	18
															93	18
															94	18
															95	18
															96	20
															97	20
															98	20
															99	20
															100	22
															101	22
															102	22
