# Supplementary material for: L-threonine promotes healthspan by expediting ferritin-dependent ferroptosis inhibition in C. elegans
Source: Nat Commun. 2022 Nov 2;13:6554. doi: 10.1038/s41467-022-34265-x (PMC9628521; doi:10.1038/s41467-022-34265-x)
Supplement: Supplementary file 4 — Source Data [file 41467_2022_34265_MOESM4_ESM.zip › Fig.4f.LS ftn-1 Threonine.xls]

## Sheet: Sheet5
			Lifespan
Strain	treatment	nm	mean LS (Days)±SEM	% change	maximum survival time (hours)	p value (log-rank)	n	hazard ratio (50%)			MLS	SE
	Threonine	Vehicle	14.5 ± 0.3		22		89			14.5393	100	2.04813	0.297784
		100 μM	14.5 ± 0.3	-0.38	24	0.832693	91	1.17		14.4835	99.6161	2.10464	0.306
		200 μM	14.4 ± 0.3	-1.66	24	0.834866	95	1.21		14.4211	99.1865	2.31905	0.337174
		400 μM	14.6 ± 0.4	0.5	24	0.894923	92	1.2		14.6087	100.477	2.45058	0.356298

## Sheet: Sheet1
	Control														Kaplan - Meier 生命表
		LS(days)	survival(n)							SUM	survival rate(%)				i	days
		0			30	29	30			89	100				1	10
		2			30	29	30			89	100				2	10
		4			30	29	30			89	100				3	10
		6			30	29	30			89	100				4	10
		8			30	29	30			89	100				5	10
		10			27	26	24			77	86.5169				6	10
		12			21	22	21			64	71.9101				7	10
		14			14	11	13			38	42.6966				8	10
		16			6	4	6			16	17.9775				9	10
		18			2	2	2			6	6.74157				10	10
		20			0	1	0			1	1.1236				11	10
		22			0	0	0			0	0				12	10
															13	12
															14	12
															15	12
															16	12
															17	12
															18	12
															19	12
MLS	14.5393														20	12
SD	2.84068														21	12
SE	0.297784														22	12
max	22														23	12
															24	12
															25	12
															26	14
															27	14
															28	14
															29	14
															30	14
															31	14
															32	14
															33	14
															34	14
															35	14
															36	14
															37	14
															38	14
															39	14
															40	14
															41	14
															42	14
															43	14
															44	14
															45	14
															46	14
															47	14
															48	14
															49	14
															50	14
															51	14
															52	16
															53	16
															54	16
															55	16
															56	16
															57	16
															58	16
															59	16
															60	16
															61	16
															62	16
															63	16
															64	16
															65	16
															66	16
															67	16
															68	16
															69	16
															70	16
															71	16
															72	16
															73	16
															74	18
															75	18
															76	18
															77	18
															78	18
															79	18
															80	18
															81	18
															82	18
															83	18
															84	20
															85	20
															86	20
															87	20
															88	20
															89	22

## Sheet: Sheet2
	Threonine														Kaplan - Meier 生命表			logrank test										hazard function
	100	LS(days)	survival(n)							SUM	survival rate(%)				i	days			t(days)	A live	B live	total live	A dead	B dead	total dead	eA	eB	hazard A(%)	hazard B(%)	hazard ratio
		0			30	29	32			91	100				1	10			10	77	81	158	12	10	22	10.8778	11.1222	0.134831	0.10989	0.815018
		2			30	29	32			91	100				2	10			12	64	59	123	13	22	35	17.057	17.943	0.168831	0.271605	1.60874
		4			30	29	32			91	100				3	10			14	38	37	75	26	22	48	24.9756	23.0244	0.40625	0.372881	0.917862
		6			30	29	32			91	100				4	10			16	16	16	32	22	21	43	21.7867	21.2133	0.578947	0.567568	0.980344
		8			30	29	32			91	100				5	10			18	6	6	12	10	10	20	10	10	0.625	0.625	1
		10			28	25	28			81	89.011				6	10			20	1	3	4	5	3	8	4	4	0.833333	0.5	0.6
		12			19	20	20			59	64.8352				7	10			22	0	2	2	1	1	2	0.5	1.5	1	0.333333	0.333333
		14			11	12	14			37	40.6593				8	10
		16			3	6	7			16	17.5824				9	10
		18			1	2	3			6	6.59341				10	10
		20			0	1	2			3	3.2967				11	12
		22			0	1	1			2	2.1978				12	12
		24			0	0	0			0	0				13	12
															14	12
MLS	14.4835														15	12
SD	3.06														16	12
SE	0.306														17	12
max	28														18	12
															19	12			sum				77	79		78.3192	77.6808
															20	12
															21	12				χ2	0.0446261								hazard	1.16898
															22	12				p	0.832693
															23	12
															24	12
															25	12
															26	12
															27	12
															28	12
															29	12
															30	12
															31	12
															32	12
															33	14
															34	14
															35	14
															36	14
															37	14
															38	14
															39	14
															40	14
															41	14
															42	14
															43	14
															44	14
															45	14
															46	14
															47	14
															48	14
															49	14
															50	14
															51	14
															52	14
															53	14
															54	14
															55	16
															56	16
															57	16
															58	16
															59	16
															60	16
															61	16
															62	16
															63	16
															64	16
															65	16
															66	16
															67	16
															68	16
															69	16
															70	16
															71	16
															72	16
															73	16
															74	16
															75	16
															76	18
															77	18
															78	18
															79	18
															80	18
															81	18
															82	18
															83	18
															84	18
															85	18
															86	20
															87	20
															88	20
															89	22
															90	24
															91	24

## Sheet: Sheet3
	Threonine														Kaplan - Meier 生命表			logrank test										hazard function
	200	LS(days)	survival(n)							SUM	survival rate(%)				i	days			t(days)	A live	B live	total live	A dead	B dead	total dead	eA	eB	hazard A(%)	hazard B(%)	hazard ratio
		0			32	31	32			95	100				1	8			10	77	85	162	12	8	20	9.78022	10.2198	0.134831	0.0860215	0.637993
		2			32	31	32			95	100				2	8			12	64	58	122	13	27	40	19.0123	20.9877	0.168831	0.317647	1.88145
		4			32	31	32			95	100				3	10			14	38	38	76	26	20	46	24.1311	21.8689	0.40625	0.344828	0.848806
		6			32	31	32			95	100				4	10			16	16	18	34	22	20	42	21	21	0.578947	0.526316	0.909091
		8			30	31	32			93	97.8947				5	10			18	6	7	13	10	11	21	9.88235	11.1176	0.625	0.611111	0.977778
		10			24	30	31			85	89.4737				6	10			20	1	4	5	5	3	8	3.69231	4.30769	0.833333	0.428571	0.514286
		12			21	21	16			58	61.0526				7	10			22	0	2	2	1	2	3	0.6	2.4	1	0.5	0.5
		14			16	15	7			38	40				8	10
		16			6	7	5			18	18.9474				9	10
		18			3	2	2			7	7.36842				10	10
		20			3	0	1			4	4.21053				11	12
		22			1	0	1			2	2.10526				12	12
		24			0	0	0			0	0				13	12
															14	12
															15	12
MLS	14.4211														16	12
SD	3.23406														17	12
SE	0.337174														18	12
max	28														19	12			sum				77	83		78.3182	81.6818
															20	12
															21	12				χ2	0.0434574								hazard	1.21312
															22	12				p	0.834866
															23	12
															24	12
															25	12
															26	12
															27	12
															28	12
															29	12
															30	12
															31	12
															32	12
															33	12
															34	12
															35	12
															36	12
															37	12
															38	14
															39	14
															40	14
															41	14
															42	14
															43	14
															44	14
															45	14
															46	14
															47	14
															48	14
															49	14
															50	14
															51	14
															52	14
															53	14
															54	14
															55	14
															56	14
															57	14
															58	16
															59	16
															60	16
															61	16
															62	16
															63	16
															64	16
															65	16
															66	16
															67	16
															68	16
															69	16
															70	16
															71	16
															72	16
															73	16
															74	16
															75	16
															76	16
															77	16
															78	18
															79	18
															80	18
															81	18
															82	18
															83	18
															84	18
															85	18
															86	18
															87	18
															88	18
															89	20
															90	20
															91	20
															92	22
															93	22
															94	24
															95	24

## Sheet: Sheet4
															Kaplan - Meier 生命表			logrank test										hazard function
		LS(days)	survival(n)							SUM	survival rate(%)				i	days			t(days)	A live	B live	total live	A dead	B dead	total dead	eA	eB	hazard A(%)	hazard B(%)	hazard ratio
		0			30	30	32			92	100				1	10			10	77	80	157	12	12	24	11.8011	12.1989	0.134831	0.130435	0.967391
		2			30	30	32			92	100				2	10			12	64	56	120	13	24	37	18.1465	18.8535	0.168831	0.3	1.77692
		4			30	30	32			92	100				3	10			14	38	38	76	26	28	54	26.5846	27.4154	0.40625	0.424242	1.04429
		6			30	30	32			92	100				4	10			16	16	21	37	22	17	39	19.5	19.5	0.578947	0.447368	0.772727
		8			30	30	32			92	100				5	10			18	6	9	15	10	12	22	9.51351	12.4865	0.625	0.571429	0.914286
		10			26	28	26			80	86.9565				6	10			20	1	5	6	5	4	9	3.6	5.4	0.833333	0.444444	0.533333
		12			18	20	18			56	60.8696				7	10			22	0	3	3	1	2	3	0.5	2.5	1	0.4	0.4
		14			11	15	12			38	41.3043				8	10
		16			5	10	6			21	22.8261				9	10
		18			3	4	2			9	9.78261				10	10
		20			2	2	1			5	5.43478				11	10
		22			1	1	1			3	3.26087				12	10
		24			0	0	0			0	0				13	12
															14	12
															15	12
															16	12
MLS	14.6087														17	12
SD	3.45443														18	12
SE	0.356298														19	12			sum				77	87		77.8446	86.1554
max	24														20	12
															21	12				χ2	0.0174446								hazard	1.19798
															22	12				p	0.894923
															23	12
															24	12
															25	12
															26	12
															27	12
															28	12
															29	12
															30	12
															31	12
															32	12
															33	12
															34	12
															35	12
															36	12
															37	14
															38	14
															39	14
															40	14
															41	14
															42	14
															43	14
															44	14
															45	14
															46	14
															47	14
															48	14
															49	14
															50	14
															51	14
															52	14
															53	14
															54	14
															55	16
															56	16
															57	16
															58	16
															59	16
															60	16
															61	16
															62	16
															63	16
															64	16
															65	16
															66	16
															67	16
															68	16
															69	16
															70	16
															71	16
															72	18
															73	18
															74	18
															75	18
															76	18
															77	18
															78	18
															79	18
															80	18
															81	18
															82	18
															83	18
															84	20
															85	20
															86	20
															87	20
															88	22
															89	22
															90	24
															91	24
															92	24
