# Supplementary material for: L-threonine promotes healthspan by expediting ferritin-dependent ferroptosis inhibition in C. elegans
Source: Nat Commun. 2022 Nov 2;13:6554. doi: 10.1038/s41467-022-34265-x (PMC9628521; doi:10.1038/s41467-022-34265-x)
Supplement: Supplementary file 4 — Source Data [file 41467_2022_34265_MOESM4_ESM.zip › ED.Fig.1a.LS N2 Threonine.xls]

## Sheet: Sheet5
			Lifespan
Strain	treatment	nm	mean LS (Days)±SEM	% change	maximum survival time (hours)	p value (log-rank)	n	hazard ratio (50%)			MLS	SE
N2	Threonine	Vehicle	15.7 ± 0.3		22		90			15.7111	100	1.98864	0.312437
		100 μM	17.4 ± 0.4	10.8	26	0.025	92	0.74		17.413	110.833	2.25657	0.354533
		200 μM	18.4 ± 0.4	17.3	26	4.0351e-05	92	0.54		18.4301	117.306	2.65336	0.416872
		400 μM	16.5 ± 0.3	5	24	0.0362456	89	0.84		16.4944	104.985	1.92196	0.301962
		800 μM	15.2 ± 0.3	-3.1	22	0.241181	93	1.99		15.2258	96.9111	1.90695	0.299602
		1000 μM	15.4 ± 0.3	-1.9	22	0.249217	91	1.81		15.4066	98.0618	1.8824	0.295745
		2000 μM	15.6 ± 0.3	-0.8	24	0.2994	91	2.33		15.5824	99.1809	1.96233	0.308304

## Sheet: Sheet1
N2	Control														Kaplan - Meier 生命表
		LS(days)	survival(n)							SUM	survival rate(%)				i	days
		0			26	34	30			90	100				1	10
		2			26	34	30			90	100				2	10
		4			26	34	30			90	100				3	10
		6			26	34	30			90	100				4	10
		8			26	34	30			90	100				5	10
		10			24	26	30			80	88.8889				6	10
		12			23	25	28			76	84.4444				7	10
		14			20	19	18			57	63.3333				8	10
		16			10	11	8			29	32.2222				9	10
		18			3	4	4			11	12.2222				10	10
		20			0	2	2			4	4.44444				11	12
		22			0	0	0			0	0				12	12
															13	12
															14	12
															15	14
															16	14
															17	14
															18	14
															19	14
MLS	15.7111														20	14
SD	3.03628														21	14
SE	0.320052														22	14
max	22														23	14
															24	14
															25	14
															26	14
															27	14
															28	14
															29	14
															30	14
															31	14
															32	14
															33	14
															34	16
															35	16
															36	16
															37	16
															38	16
															39	16
															40	16
															41	16
															42	16
															43	16
															44	16
															45	16
															46	16
															47	16
															48	16
															49	16
															50	16
															51	16
															52	16
															53	16
															54	16
															55	16
															56	16
															57	16
															58	16
															59	16
															60	16
															61	16
															62	18
															63	18
															64	18
															65	18
															66	18
															67	18
															68	18
															69	18
															70	18
															71	18
															72	18
															73	18
															74	18
															75	18
															76	18
															77	18
															78	18
															79	18
															80	20
															81	20
															82	20
															83	20
															84	20
															85	20
															86	20
															87	22
															88	22
															89	22
															90	22

## Sheet: Sheet3
N2	Threonine														Kaplan - Meier 生命表			logrank test										hazard function
	100	LS(days)	survival(n)							SUM	survival rate(%)				i	days			t(days)	A live	B live	total live	A dead	B dead	total dead	eA	eB	hazard A(%)	hazard B(%)	hazard ratio
		0			29	33	30			92	100				1	12			10	80	92	172	10	0	10	4.94505	5.05495	0.111111	0	0
		2			29	33	30			92	100				2	12			12	76	85	161	4	7	11	5.11628	5.88372	0.05	0.076087	1.52174
		4			29	33	30			92	100				3	12			14	57	69	126	19	16	35	16.5217	18.4783	0.25	0.188235	0.752941
		6			29	33	30			92	100				4	12			16	29	46	75	28	23	51	23.0714	27.9286	0.491228	0.333333	0.678571
		8			29	33	30			92	100				5	12			18	11	25	36	18	21	39	15.08	23.92	0.62069	0.456522	0.735507
		10			29	33	30			92	100				6	12			20	4	15	19	7	10	17	5.19444	11.8056	0.636364	0.4	0.628571
		12			27	30	28			85	92.3913				7	12			22	0	6	6	4	9	13	2.73684	10.2632	1	0.6	0.6
		14			22	24	23			69	75				8	14
		16			12	18	16			46	50				9	14
		18			6	8	11			25	27.1739				10	14
		20			3	6	6			15	16.3043				11	14
		22			1	2	3			6	6.52174				12	14
		24			0	1	2			3	3.26087				13	14
		26			0	0	0			0	0				14	14
															15	14
MLS	17.413														16	14
SD	3.40056														17	14
SE	0.354533														18	14
max	26														19	14			sum				80	86		67.7207	98.2793
															20	14
															21	14				χ2	3.76071								hazard	0.984417
															22	14				p	0.0524704
															23	14
															24	16
															25	16
															26	16
															27	16
															28	16
															29	16
															30	16
															31	16
															32	16
															33	16
															34	16
															35	16
															36	16
															37	16
															38	16
															39	16
															40	16
															41	16
															42	16
															43	16
															44	16
															45	16
															46	16
															47	18
															48	18
															49	18
															50	18
															51	18
															52	18
															53	18
															54	18
															55	18
															56	18
															57	18
															58	18
															59	18
															60	18
															61	18
															62	18
															63	18
															64	18
															65	18
															66	18
															67	18
															68	20
															69	20
															70	20
															71	20
															72	20
															73	20
															74	20
															75	20
															76	20
															77	20
															78	22
															79	22
															80	22
															81	22
															82	22
															83	22
															84	22
															85	22
															86	22
															87	24
															88	24
															89	24
															90	26
															91	26
															92	26

## Sheet: Sheet2
N2	Threonine														Kaplan - Meier 生命表			logrank test										hazard function
	200	LS(days)	survival(n)							SUM	survival rate(%)				i	days			t(days)	A live	B live	total live	A dead	B dead	total dead	eA	eB	hazard A(%)	hazard B(%)	hazard ratio
		0			31	33	29			93	100				1	10			10	80	88	168	10	5	15	7.37705	7.62295	0.111111	0.0537634	0.483871
		2			31	33	29			93	100				2	10			12	76	85	161	4	3	7	3.33333	3.66667	0.05	0.0340909	0.681818
		4			31	33	29			93	100				3	10			14	57	74	131	19	11	30	14.1615	15.8385	0.25	0.129412	0.517647
		6			31	33	29			93	100				4	10			16	29	59	88	28	15	43	18.7099	24.2901	0.491228	0.202703	0.412645
		8			31	33	29			93	100				5	10			18	11	41	52	18	18	36	11.8636	24.1364	0.62069	0.305085	0.491525
		10			30	30	28			88	94.6237				6	12			20	4	25	29	7	16	23	4.86538	18.1346	0.636364	0.390244	0.61324
		12			28	29	28			85	91.3978				7	12			22	0	11	11	4	14	18	2.48276	15.5172	1	0.56	0.56
		14			25	27	22			74	79.5699				8	12
		16			18	22	19			59	63.4409				9	14
		18			11	16	14			41	44.086				10	14
		20			7	8	10			25	26.8817				11	14
		22			3	2	6			11	11.828				12	14
		24			2	2	3			7	7.52688				13	14
		26			0	1	1			2	2.15054				14	14
MLS	18.4301	28			0	0	0			0	0				15	14
SD	4.16872														16	14
SE	0.416872														17	14
max	28														18	14
															19	14			sum				80	77		55.4165	101.583
															20	16
															21	16				χ2	16.8548								hazard	0.53737
															22	16				p	4.0351e-05
															23	16
															24	16
															25	16
															26	16
															27	16
															28	16
															29	16
															30	16
															31	16
															32	16
															33	16
															34	16
															35	18
															36	18
															37	18
															38	18
															39	18
															40	18
															41	18
															42	18
															43	18
															44	18
															45	18
															46	18
															47	18
															48	18
															49	18
															50	18
															51	18
															52	18
															53	20
															54	20
															55	20
															56	20
															57	20
															58	20
															59	20
															60	20
															61	20
															62	20
															63	20
															64	20
															65	20
															66	20
															67	20
															68	20
															69	22
															70	22
															71	22
															72	22
															73	22
															74	22
															75	22
															76	22
															77	22
															78	22
															79	22
															80	22
															81	22
															82	22
															83	24
															84	24
															85	24
															86	24
															87	26
															88	26
															89	26
															90	26
															91	26
															92	28
															93	28

## Sheet: Sheet4
N2	Threonine														Kaplan - Meier 生命表			logrank test										hazard function
	400	LS(days)	survival(n)							SUM	survival rate(%)				i	days			t(days)	A live	B live	total live	A dead	B dead	total dead	eA	eB	hazard A(%)	hazard B(%)	hazard ratio
		0			27	34	28			89	100				1	10			10	80	84	164	10	5	15	7.5419	7.4581	0.111111	0.0561798	0.505618
		2			27	34	28			89	100				2	10			12	76	80	156	4	4	8	3.90244	4.09756	0.05	0.047619	0.952381
		4			27	34	28			89	100				3	10			14	57	67	124	19	13	32	15.5897	16.4103	0.25	0.1625	0.65
		6			27	34	28			89	100				4	10			16	29	37	66	28	30	58	26.6613	31.3387	0.491228	0.447761	0.911514
		8			27	34	28			89	100				5	10			18	11	13	24	18	24	42	18.4545	23.5455	0.62069	0.648649	1.04505
		10			26	33	25			84	94.382				6	12			20	4	6	10	7	7	14	6.41667	7.58333	0.636364	0.538462	0.846154
		12			24	31	25			80	89.8876				7	12			22	0	2	2	4	4	8	3.2	4.8	1	0.666667	0.666667
		14			20	26	21			67	75.2809				8	12
		16			11	14	12			37	41.573				9	12
		18			5	4	4			13	14.6067				10	14
		20			3	1	2			6	6.74157				11	14
		22			0	1	1			2	2.24719				12	14
		24			0	0	0			0	0				13	14
															14	14
															15	14
															16	14
MLS	16.4944														17	14
SD	2.92763														18	14
SE	0.301962														19	14			sum				80	82		74.2247	87.7753
max	26														20	14
															21	14				χ2	0.829365								hazard	0.837965
															22	14				p	0.362456
															23	16
															24	16
															25	16
															26	16
															27	16
															28	16
															29	16
															30	16
															31	16
															32	16
															33	16
															34	16
															35	16
															36	16
															37	16
															38	16
															39	16
															40	16
															41	16
															42	16
															43	16
															44	16
															45	16
															46	16
															47	16
															48	16
															49	16
															50	16
															51	16
															52	16
															53	18
															54	18
															55	18
															56	18
															57	18
															58	18
															59	18
															60	18
															61	18
															62	18
															63	18
															64	18
															65	18
															66	18
															67	18
															68	18
															69	18
															70	18
															71	18
															72	18
															73	18
															74	18
															75	18
															76	18
															77	20
															78	20
															79	20
															80	20
															81	20
															82	20
															83	20
															84	22
															85	22
															86	22
															87	22
															88	24
															89	24

## Sheet: Sheet6
N2	Threonine														Kaplan - Meier 生命表			logrank test										hazard function
	800	LS(days)	survival(n)							SUM	survival rate(%)				i	days			t(days)	A live	B live	total live	A dead	B dead	total dead	eA	eB	hazard A(%)	hazard B(%)	hazard ratio
		0			32	30	31			93	100				1	10			10	80	86	166	10	7	17	8.36066	8.63934	0.111111	0.0752688	0.677419
		2			32	30	31			93	100				2	10			12	76	69	145	4	17	21	10.1205	10.8795	0.05	0.197674	3.95349
		4			32	30	31			93	100				3	10			14	57	53	110	19	16	35	18.3448	16.6552	0.25	0.231884	0.927536
		6			32	30	31			93	100				4	10			16	29	25	54	28	28	56	29.0182	26.9818	0.491228	0.528302	1.07547
		8			32	30	31			93	100				5	10			18	11	7	18	18	18	36	19.3333	16.6667	0.62069	0.72	1.16
		10			30	28	28			86	92.4731				6	10			20	4	3	7	7	4	11	6.72222	4.27778	0.636364	0.571429	0.897959
		12			24	21	24			69	74.1935				7	10			22	0	0	0	4	3	7	4	3	1	1	1
		14			15	16	22			53	56.9892				8	12
		16			8	5	12			25	26.8817				9	12
		18			4	1	2			7	7.52688				10	12
		20			0	1	2			3	3.22581				11	12
		22			0	0	0			0	0				12	12
															13	12
															14	12
															15	12
															16	12
MLS	15.2258														17	12
SD	2.90475														18	12
SE	0.299602														19	12			sum				80	86		87.539	78.461
max	26														20	12
															21	12				χ2	1.37368								hazard	1.9855
															22	12				p	0.241181
															23	12
															24	12
															25	14
															26	14
															27	14
															28	14
															29	14
															30	14
															31	14
															32	14
															33	14
															34	14
															35	14
															36	14
															37	14
															38	14
															39	14
															40	14
															41	16
															42	16
															43	16
															44	16
															45	16
															46	16
															47	16
															48	16
															49	16
															50	16
															51	16
															52	16
															53	16
															54	16
															55	16
															56	16
															57	16
															58	16
															59	16
															60	16
															61	16
															62	16
															63	16
															64	16
															65	16
															66	16
															67	16
															68	16
															69	18
															70	18
															71	18
															72	18
															73	18
															74	18
															75	18
															76	18
															77	18
															78	18
															79	18
															80	18
															81	18
															82	18
															83	18
															84	18
															85	18
															86	18
															87	20
															88	20
															89	20
															90	20
															91	22
															92	22
															93	22

## Sheet: Sheet7
N2	Threonine														Kaplan - Meier 生命表			logrank test										hazard function
	1000	LS(days)	survival(n)							SUM	survival rate(%)				i	days			t(days)	A live	B live	total live	A dead	B dead	total dead	eA	eB	hazard A(%)	hazard B(%)	hazard ratio
		0			32	31	28			91	100				1	8			10	80	87	167	10	2	12	6.03352	5.96648	0.111111	0.0224719	0.202247
		2			32	31	28			91	100				2	8			12	76	73	149	4	14	18	8.62275	9.37725	0.05	0.16092	3.21839
		4			32	31	28			91	100				3	10			14	57	51	108	19	22	41	20.9128	20.0872	0.25	0.30137	1.20548
		6			32	31	28			91	100				4	10			16	29	26	55	28	25	53	27.9722	25.0278	0.491228	0.490196	0.997899
		8			32	31	26			89	97.8022				5	12			18	11	8	19	18	18	36	18.9818	17.0182	0.62069	0.692308	1.11538
		10			31	30	26			87	95.6044				6	12			20	4	3	7	7	5	12	6.94737	5.05263	0.636364	0.625	0.982143
		12			23	26	24			73	80.2198				7	12			22	0	0	0	4	3	7	4	3	1	1	1
		14			19	16	16			51	56.044				8	12
		16			10	7	9			26	28.5714				9	12
		18			4	2	2			8	8.79121				10	12
		20			2	1	0			3	3.2967				11	12
		22			0	0	0			0	0				12	12
															13	12
															14	12
															15	12
															16	12
MLS	15.4066														17	12
SD	2.86736														18	12
SE	0.295745														19	14			sum				80	87		87.4369	79.5631
max	26														20	14
															21	14				χ2	1.32769								hazard	1.80726
															22	14				p	0.249217
															23	14
															24	14
															25	14
															26	14
															27	14
															28	14
															29	14
															30	14
															31	14
															32	14
															33	14
															34	14
															35	14
															36	14
															37	14
															38	14
															39	14
															40	14
															41	16
															42	16
															43	16
															44	16
															45	16
															46	16
															47	16
															48	16
															49	16
															50	16
															51	16
															52	16
															53	16
															54	16
															55	16
															56	16
															57	16
															58	16
															59	16
															60	16
															61	16
															62	16
															63	16
															64	16
															65	16
															66	18
															67	18
															68	18
															69	18
															70	18
															71	18
															72	18
															73	18
															74	18
															75	18
															76	18
															77	18
															78	18
															79	18
															80	18
															81	18
															82	18
															83	18
															84	20
															85	20
															86	20
															87	20
															88	20
															89	22
															90	22
															91	22

## Sheet: Sheet8
N2	Threonine														Kaplan - Meier 生命表			logrank test										hazard function
	2000	LS(days)	survival(n)							SUM	survival rate(%)				i	days			t(days)	A live	B live	total live	A dead	B dead	total dead	eA	eB	hazard A(%)	hazard B(%)	hazard ratio
		0			30	30	31			91	100				1	12			10	80	91	171	10	0	10	4.97238	5.02762	0.111111	0	0
		2			30	30	31			91	100				2	12			12	76	69	145	4	22	26	12.1637	13.8363	0.05	0.241758	4.83516
		4			30	30	31			91	100				3	12			14	57	50	107	19	19	38	19.9172	18.0828	0.25	0.275362	1.10145
		6			30	30	31			91	100				4	12			16	29	24	53	28	26	54	28.7664	25.2336	0.491228	0.52	1.05857
		8			30	30	31			91	100				5	12			18	11	14	25	18	10	28	15.3208	12.6792	0.62069	0.416667	0.671296
		10			30	30	31			91	100				6	12			20	4	5	9	7	9	16	7.04	8.96	0.636364	0.642857	1.0102
		12			23	20	26			69	75.8242				7	12			22	0	1	1	4	4	8	3.55556	4.44444	1	0.8	0.8
		14			13	15	22			50	54.9451				8	12
		16			4	8	12			24	26.3736				9	12
		18			1	5	8			14	15.3846				10	12
		20			0	2	3			5	5.49451				11	12
		22			0	0	1			1	1.0989				12	12
		24			0	0	0			0	0				13	12
															14	12
															15	12
															16	12
MLS	15.5824														17	12
SD	2.98911														18	12
SE	0.308304														19	12			sum				80	90		86.7636	83.2364
max	26														20	12
															21	12				χ2	1.07686								hazard	2.33173
															22	12				p	0.2994
															23	14
															24	14
															25	14
															26	14
															27	14
															28	14
															29	14
															30	14
															31	14
															32	14
															33	14
															34	14
															35	14
															36	14
															37	14
															38	14
															39	14
															40	14
															41	14
															42	16
															43	16
															44	16
															45	16
															46	16
															47	16
															48	16
															49	16
															50	16
															51	16
															52	16
															53	16
															54	16
															55	16
															56	16
															57	16
															58	16
															59	16
															60	16
															61	16
															62	16
															63	16
															64	16
															65	16
															66	16
															67	16
															68	18
															69	18
															70	18
															71	18
															72	18
															73	18
															74	18
															75	18
															76	18
															77	18
															78	20
															79	20
															80	20
															81	20
															82	20
															83	20
															84	20
															85	20
															86	20
															87	22
															88	22
															89	22
															90	22
															91	24
