# Supplementary material for: L-threonine promotes healthspan by expediting ferritin-dependent ferroptosis inhibition in C. elegans
Source: Nat Commun. 2022 Nov 2;13:6554. doi: 10.1038/s41467-022-34265-x (PMC9628521; doi:10.1038/s41467-022-34265-x)
Supplement: Supplementary file 4 — Source Data [file 41467_2022_34265_MOESM4_ESM.zip › ED.Fig.1b.LS N2 Threonine.xls]

## Sheet: Sheet5
			Lifespan
Strain	treatment	nm	mean LS (Days)±SEM	% change	maximum survival time (hours)	p value (log-rank)	n	hazard ratio (50%)			MLS	SE
N2	Threonine	Vehicle	15.8 ± 0.3		22		89			15.7528	100	1.749	0.275516
		100 μM	17.1 ± 0.4	8.7	28	0.0182815	91	0.7		17.1209	108.685	2.2516	0.354691
		200 μM	18.2 ± 0.4	15.7	26	2.87157e-05	96	0.53		18.2292	115.72	2.55833	0.40301
		400 μM	16.9 ± 0.3	7.4	24	0.0261767	96	0.63		16.9167	107.388	1.91816	0.302163
		800 μM	15.9 ± 0.3	0.9	22	0.601016	95	1.07		15.8947	100.901	2.0067	0.316111
		1000 μM	15.5 ± 0.3	-1.8	22	0.695817	93	1.22		15.4624	98.1562	1.78154	0.280642
		2000 μM	15.3 ± 0.3	-2.7	24	0.564539	93	1.37		15.3333	97.3371	1.92432	0.303134

## Sheet: Sheet1
N2	Control														Kaplan - Meier 生命表
		LS(days)	survival(n)							SUM	survival rate(%)				i	days
		0			30	28	31			89	100				1	12
		2			30	28	31			89	100				2	12
		4			30	28	31			89	100				3	12
		6			30	28	31			89	100				4	12
		8			30	28	31			89	100				5	12
		10			30	28	31			89	100				6	12
		12			22	21	27			70	78.6517				7	12
		14			18	17	22			57	64.0449				8	12
		16			12	6	10			28	31.4607				9	12
		18			6	2	3			11	12.3596				10	12
		20			1	0	0			1	1.1236				11	12
		22			0	0	0			0	0				12	12
															13	12
															14	12
															15	12
															16	12
															17	12
															18	12
															19	12
MLS	15.7528														20	14
SD	2.64266														21	14
SE	0.275516														22	14
max	24														23	14
															24	14
															25	14
															26	14
															27	14
															28	14
															29	14
															30	14
															31	14
															32	14
															33	16
															34	16
															35	16
															36	16
															37	16
															38	16
															39	16
															40	16
															41	16
															42	16
															43	16
															44	16
															45	16
															46	16
															47	16
															48	16
															49	16
															50	16
															51	16
															52	16
															53	16
															54	16
															55	16
															56	16
															57	16
															58	16
															59	16
															60	16
															61	16
															62	18
															63	18
															64	18
															65	18
															66	18
															67	18
															68	18
															69	18
															70	18
															71	18
															72	18
															73	18
															74	18
															75	18
															76	18
															77	18
															78	18
															79	20
															80	20
															81	20
															82	20
															83	20
															84	20
															85	20
															86	20
															87	20
															88	20
															89	22

## Sheet: Sheet3
N2	Threonine														Kaplan - Meier 生命表			logrank test										hazard function
	100	LS(days)	survival(n)							SUM	survival rate(%)				i	days			t(days)	A live	B live	total live	A dead	B dead	total dead	eA	eB	hazard A(%)	hazard B(%)	hazard ratio
		0			34	28	29			91	100				1	10			10	89	90	179	0	1	1	0.494444	0.505556	0	0.010989	#DIV/0!
		2			34	28	29			91	100				2	12			12	70	83	153	19	7	26	12.9274	13.0726	0.213483	0.0777778	0.364327
		4			34	28	29			91	100				3	12			14	57	66	123	13	17	30	13.7255	16.2745	0.185714	0.204819	1.10287
		6			34	28	29			91	100				4	12			16	28	45	73	29	21	50	23.1707	26.8293	0.508772	0.318182	0.625392
		8			34	28	29			91	100				5	12			18	11	20	31	17	25	42	16.1096	25.8904	0.607143	0.555556	0.915033
		10			34	27	29			90	98.9011				6	12			20	1	9	10	10	11	21	7.45161	13.5484	0.909091	0.55	0.605
		12			32	25	26			83	91.2088				7	12			22	0	7	7	1	2	3	0.3	2.7	1	0.222222	0.222222
		14			25	21	20			66	72.5275				8	12
		16			16	15	14			45	49.4505				9	14
		18			8	7	5			20	21.978				10	14
		20			2	4	3			9	9.89011				11	14
		22			1	3	3			7	7.69231				12	14
		24			1	1	2			4	4.3956				13	14
		26			0	0	0			0	0				14	14
															15	14
MLS	17.1209														16	14
SD	3.40208														17	14
SE	0.354691														18	14
max	28														19	14			sum				89	83		73.6848	98.3152
															20	14
															21	14				χ2	5.56898								hazard	0.697531
															22	14				p	0.0182815
															23	14
															24	14
															25	14
															26	16
															27	16
															28	16
															29	16
															30	16
															31	16
															32	16
															33	16
															34	16
															35	16
															36	16
															37	16
															38	16
															39	16
															40	16
		28									0				41	16
															42	16
															43	16
															44	16
															45	16
															46	16
															47	18
															48	18
															49	18
															50	18
															51	18
															52	18
															53	18
															54	18
															55	18
															56	18
															57	18
															58	18
															59	18
															60	18
															61	18
															62	18
															63	18
															64	18
															65	18
															66	18
															67	18
															68	18
															69	18
															70	18
															71	18
															72	20
															73	20
															74	20
															75	20
															76	20
															77	20
															78	20
															79	20
															80	20
															81	20
															82	20
															83	22
															84	22
															85	24
															86	24
															87	24
															88	26
															89	26
															90	26
															91	26

## Sheet: Sheet2
N2	Threonine														Kaplan - Meier 生命表			logrank test										hazard function
	200	LS(days)	survival(n)							SUM	survival rate(%)				i	days			t(days)	A live	B live	total live	A dead	B dead	total dead	eA	eB	hazard A(%)	hazard B(%)	hazard ratio
		0			38	32	26			96	100				1	12			10	89	96	185	0	0	0	0	0	0	0	#DIV/0!
		2			38	32	26			96	100				2	12			12	70	84	154	19	12	31	14.9135	16.0865	0.213483	0.125	0.585526
		4			38	32	26			96	100				3	12			14	57	75	132	13	9	22	10	12	0.185714	0.107143	0.576923
		6			38	32	26			96	100				4	12			16	28	59	87	29	16	45	19.4318	25.5682	0.508772	0.213333	0.41931
		8			38	32	26			96	100				5	12			18	11	38	49	17	21	38	12.2299	25.7701	0.607143	0.355932	0.586241
		10			38	32	26			96	100				6	12			20	1	24	25	10	14	24	5.38776	18.6122	0.909091	0.368421	0.405263
		12			32	28	24			84	87.5				7	12			22	0	11	11	1	13	14	0.56	13.44	1	0.541667	0.541667
		14			30	24	21			75	78.125				8	12
		16			22	21	16			59	61.4583				9	12
		18			12	15	11			38	39.5833				10	12
		20			8	9	7			24	25				11	12
		22			4	5	2			11	11.4583				12	12
		24			1	3	0			4	4.16667				13	14
		26			0	2	0			2	2.08333				14	14
MLS	18.2292	28			0	0	0			0	0				15	14
SD	4.0301														16	14
SE	0.40301														17	14
max	28														18	14
															19	14			sum				89	85		62.523	111.477
															20	14
															21	14				χ2	17.501								hazard	0.527253
															22	16				p	2.87157e-05
															23	16
															24	16
															25	16
															26	16
															27	16
															28	16
															29	16
															30	16
															31	16
															32	16
															33	16
															34	16
															35	16
															36	16
															37	16
															38	18
															39	18
															40	18
															41	18
															42	18
															43	18
															44	18
															45	18
															46	18
															47	18
															48	18
															49	18
															50	18
															51	18
															52	18
															53	18
															54	18
															55	18
															56	18
															57	18
															58	18
															59	20
															60	20
															61	20
															62	20
															63	20
															64	20
															65	20
															66	20
															67	20
															68	20
															69	20
															70	20
															71	20
															72	20
															73	22
															74	22
															75	22
															76	22
															77	22
															78	22
															79	22
															80	22
															81	22
															82	22
															83	22
															84	22
															85	22
															86	24
															87	24
															88	24
															89	24
															90	24
															91	24
															92	26
															93	26
															94	28
															95	28
															96	28

## Sheet: Sheet4
N2	Threonine														Kaplan - Meier 生命表			logrank test										hazard function
	400	LS(days)	survival(n)							SUM	survival rate(%)				i	days			t(days)	A live	B live	total live	A dead	B dead	total dead	eA	eB	hazard A(%)	hazard B(%)	hazard ratio
		0			29	33	34			96	100				1	12			10	89	96	185	0	0	0	0	0	0	0	#DIV/0!
		2			29	33	34			96	100				2	12			12	70	83	153	19	13	32	15.3946	16.6054	0.213483	0.135417	0.63432
		4			29	33	34			96	100				3	12			14	57	73	130	13	10	23	10.5229	12.4771	0.185714	0.120482	0.648749
		6			29	33	34			96	100				4	12			16	28	50	78	29	23	52	22.8	29.2	0.508772	0.315068	0.619273
		8			29	33	34			96	100				5	12			18	11	21	32	17	29	46	16.5128	29.4872	0.607143	0.58	0.955294
		10			29	33	34			96	100				6	12			20	1	7	8	10	14	24	8.25	15.75	0.909091	0.666667	0.733333
		12			22	29	32			83	86.4583				7	12			22	0	2	2	1	5	6	0.75	5.25	1	0.714286	0.714286
		14			21	24	28			73	76.0417				8	12
		16			14	18	18			50	52.0833				9	12
		18			4	11	6			21	21.875				10	12
		20			2	4	1			7	7.29167				11	12
		22			0	2	0			2	2.08333				12	12
		24			0	0	0			0	0				13	12
															14	14
															15	14
															16	14
MLS	16.9167														17	14
SD	2.92958														18	14
SE	0.302163														19	14			sum				89	94		74.2303	108.77
max	26														20	14
															21	14				χ2	4.94431								hazard	0.634114
															22	14				p	0.0261767
															23	14
															24	16
															25	16
															26	16
															27	16
															28	16
															29	16
															30	16
															31	16
															32	16
															33	16
															34	16
															35	16
															36	16
															37	16
															38	16
															39	16
															40	16
															41	16
															42	16
															43	16
															44	16
															45	16
															46	16
															47	18
															48	18
															49	18
															50	18
															51	18
															52	18
															53	18
															54	18
															55	18
															56	18
															57	18
															58	18
															59	18
															60	18
															61	18
															62	18
															63	18
															64	18
															65	18
															66	18
															67	18
															68	18
															69	18
															70	18
															71	18
															72	18
															73	18
															74	18
															75	18
															76	20
															77	20
															78	20
															79	20
															80	20
															81	20
															82	20
															83	20
															84	20
															85	20
															86	20
															87	20
															88	20
															89	20
															90	22
															91	22
															92	22
															93	22
															94	22
															95	24
															96	24

## Sheet: Sheet6
N2	Threonine														Kaplan - Meier 生命表			logrank test										hazard function
	800	LS(days)	survival(n)							SUM	survival rate(%)				i	days			t(days)	A live	B live	total live	A dead	B dead	total dead	eA	eB	hazard A(%)	hazard B(%)	hazard ratio
		0			31	31	33			95	100				1	12			10	89	95	184	0	0	0	0	0	0	0	#DIV/0!
		2			31	31	33			95	100				2	12			12	70	74	144	19	21	40	19.3478	20.6522	0.213483	0.221053	1.03546
		4			31	31	33			95	100				3	12			14	57	55	112	13	19	32	15.5556	16.4444	0.185714	0.256757	1.38254
		6			31	31	33			95	100				4	12			16	28	33	61	29	22	51	25.9554	25.0446	0.508772	0.4	0.786207
		8			31	31	33			95	100				5	12			18	11	16	27	17	17	34	15.6066	18.3934	0.607143	0.515152	0.848485
		10			31	31	33			95	100				6	12			20	1	6	7	10	10	20	8.14815	11.8519	0.909091	0.625	0.6875
		12			24	24	26			74	77.8947				7	12			22	0	1	1	1	5	6	0.857143	5.14286	1	0.833333	0.833333
		14			17	14	24			55	57.8947				8	12
		16			11	8	14			33	34.7368				9	12
		18			5	4	7			16	16.8421				10	12
		20			1	2	3			6	6.31579				11	12
		22			0	0	1			1	1.05263				12	12
		24			0	0	0			0	0				13	12
															14	12
															15	12
															16	12
MLS	15.8947														17	12
SD	3.06481														18	12
SE	0.316111														19	12			sum				89	94		85.4706	97.5294
max	26														20	12
															21	12				χ2	0.273466								hazard	1.06807
															22	14				p	0.601016
															23	14
															24	14
															25	14
															26	14
															27	14
															28	14
															29	14
															30	14
															31	14
															32	14
															33	14
															34	14
															35	14
															36	14
															37	14
															38	14
															39	14
															40	14
															41	16
															42	16
															43	16
															44	16
															45	16
															46	16
															47	16
															48	16
															49	16
															50	16
															51	16
															52	16
															53	16
															54	16
															55	16
															56	16
															57	16
															58	16
															59	16
															60	16
															61	16
															62	16
															63	18
															64	18
															65	18
															66	18
															67	18
															68	18
															69	18
															70	18
															71	18
															72	18
															73	18
															74	18
															75	18
															76	18
															77	18
															78	18
															79	18
															80	20
															81	20
															82	20
															83	20
															84	20
															85	20
															86	20
															87	20
															88	20
															89	20
															90	22
															91	22
															92	22
															93	22
															94	22
															95	24

## Sheet: Sheet7
N2	Threonine														Kaplan - Meier 生命表			logrank test										hazard function
	1000	LS(days)	survival(n)							SUM	survival rate(%)				i	days			t(days)	A live	B live	total live	A dead	B dead	total dead	eA	eB	hazard A(%)	hazard B(%)	hazard ratio
		0			31	30	32			93	100				1	10			10	89	92	181	0	1	1	0.489011	0.510989	0	0.0107527	#DIV/0!
		2			31	30	32			93	100				2	12			12	70	74	144	19	18	37	18.1934	18.8066	0.213483	0.195652	0.916476
		4			31	30	32			93	100				3	12			14	57	50	107	13	24	37	17.9861	19.0139	0.185714	0.324324	1.74636
		6			31	30	32			93	100				4	12			16	28	25	53	29	25	54	28.7664	25.2336	0.508772	0.5	0.982759
		8			31	30	32			93	100				5	12			18	11	9	20	17	16	33	17.434	15.566	0.607143	0.64	1.05412
		10			30	30	32			92	98.9247				6	12			20	1	4	5	10	5	15	8.25	6.75	0.909091	0.555556	0.611111
		12			24	22	28			74	79.5699				7	12			22	0	0	0	1	4	5	1	4	1	1	1
		14			12	18	20			50	53.7634				8	12
		16			4	11	10			25	26.8817				9	12
		18			2	3	4			9	9.67742				10	12
		20			1	1	2			4	4.30108				11	12
		22			0	0	0			0	0				12	12
															13	12
															14	12
															15	12
															16	12
MLS	15.4624														17	12
SD	2.72093														18	12
SE	0.280642														19	12			sum				89	92		91.6298	89.3702
max	26														20	14
															21	14				χ2	0.15286								hazard	1.2152
															22	14				p	0.695817
															23	14
															24	14
															25	14
															26	14
															27	14
															28	14
															29	14
															30	14
															31	14
															32	14
															33	14
															34	14
															35	14
															36	14
															37	14
															38	14
															39	14
															40	14
															41	14
															42	14
															43	14
															44	16
															45	16
															46	16
															47	16
															48	16
															49	16
															50	16
															51	16
															52	16
															53	16
															54	16
															55	16
															56	16
															57	16
															58	16
															59	16
															60	16
															61	16
															62	16
															63	16
															64	16
															65	16
															66	16
															67	16
															68	16
															69	18
															70	18
															71	18
															72	18
															73	18
															74	18
															75	18
															76	18
															77	18
															78	18
															79	18
															80	18
															81	18
															82	18
															83	18
															84	18
															85	20
															86	20
															87	20
															88	20
															89	20
															90	22
															91	22
															92	22
															93	22

## Sheet: Sheet8
N2	Threonine														Kaplan - Meier 生命表			logrank test										hazard function
	2000	LS(days)	survival(n)							SUM	survival rate(%)				i	days			t(days)	A live	B live	total live	A dead	B dead	total dead	eA	eB	hazard A(%)	hazard B(%)	hazard ratio
		0			28	35	30			93	100				1	12			10	89	93	182	0	0	0	0	0	0	0	#DIV/0!
		2			28	35	30			93	100				2	12			12	70	71	141	19	22	41	20.0495	20.9505	0.213483	0.236559	1.10809
		4			28	35	30			93	100				3	12			14	57	42	99	13	29	42	20.8511	21.1489	0.185714	0.408451	2.19935
		6			28	35	30			93	100				4	12			16	28	25	53	29	17	46	26.4848	19.5152	0.508772	0.404762	0.795567
		8			28	35	30			93	100				5	12			18	11	11	22	17	14	31	16.3774	14.6226	0.607143	0.56	0.922353
		10			28	35	30			93	100				6	12			20	1	4	5	10	7	17	8.5	8.5	0.909091	0.636364	0.7
		12			22	28	21			71	76.3441				7	12			22	0	2	2	1	2	3	0.6	2.4	1	0.5	0.5
		14			14	16	12			42	45.1613				8	12
		16			8	11	6			25	26.8817				9	12
		18			5	4	2			11	11.828				10	12
		20			2	1	1			4	4.30108				11	12
		22			1	1	0			2	2.15054				12	12
		24			0	0	0			0	0				13	12
															14	12
															15	12
															16	12
MLS	15.3333														17	12
SD	2.93899														18	12
SE	0.303134														19	12			sum				89	91		92.8627	87.1373
max	26														20	12
															21	12				χ2	0.331905								hazard	1.36767
															22	12				p	0.564539
															23	14
															24	14
															25	14
															26	14
															27	14
															28	14
															29	14
															30	14
															31	14
															32	14
															33	14
															34	14
															35	14
															36	14
															37	14
															38	14
															39	14
															40	14
															41	14
															42	14
															43	14
															44	14
															45	14
															46	14
															47	14
															48	14
															49	14
															50	14
															51	14
															52	16
															53	16
															54	16
															55	16
															56	16
															57	16
															58	16
															59	16
															60	16
															61	16
															62	16
															63	16
															64	16
															65	16
															66	16
															67	16
															68	16
															69	18
															70	18
															71	18
															72	18
															73	18
															74	18
															75	18
															76	18
															77	18
															78	18
															79	18
															80	18
															81	18
															82	18
															83	20
															84	20
															85	20
															86	20
															87	20
															88	20
															89	20
															90	22
															91	22
															92	24
															93	24
