# Supplementary material for: L-threonine promotes healthspan by expediting ferritin-dependent ferroptosis inhibition in C. elegans
Source: Nat Commun. 2022 Nov 2;13:6554. doi: 10.1038/s41467-022-34265-x (PMC9628521; doi:10.1038/s41467-022-34265-x)
Supplement: Supplementary file 4 — Source Data [file 41467_2022_34265_MOESM4_ESM.zip › ED.Fig.1h-1j.LS N2 Threonine_High conc.xlsx]

## Sheet: Summary
			Lifespan
Strain	Trial	Threonine	mean LS (Days)±SEM	% change	p value (log-rank)	n	Max				MLS
N2	1	Vehicle	15.3 ± 0.2			92	24			15.3043	100
		10 mM	7.1 ± 0.2	8.8	0.03367	93	24			16.6452	108.761
		20 mM	8.1 ± 0.3	16.5	0.000127136	108	28			17.8333	116.525
		40 mM	7.6 ± 0.2	-11.6	0.0268851	93	22			13.5269	88.3859
	2	Vehicle	15.4 ± 0.3			106	24			15.3962	100
		10 mM	7.5 ± 0.3	8.3	0.0916606	98	24			16.6735	108.296
		20 mM	7.5 ± 0.3	18.4	1.52782e-05	110	30			18.2364	118.447
		40 mM	8.0 ± 0.4	-9.6	0.0106684	93	24			13.914	90.3727
	3	Vehicle	15.9 ± 0.2			98	24			15.9388	100
		10 mM	7.4 ± 0.2	7.2	0.182772	105	28			17.0857	107.196
		20 mM	7.4 ± 0.2	13.5	0.00141251	115	28			18.087	113.478
		40 mM	7.0 ± 0.2	-11.3	0.0374576	107	24			14.1308	88.657

## Sheet: Vehicle
						alive			Survival rate			LS
	Days	#1	#2	#3		#1	#2	#3	#1	#2	#3	#1	#2	#3
	0	0	0	0		92	106	98	100	100	100	0	0	0
	2	0	0	0		92	106	98	100	100	100	0	0	0
	4	0	0	0		92	106	98	100	100	100	0	0	0
	6	0	0	1		92	106	97	100	100	98.9796	0	0	6
	8	0	2	1		92	104	96	100	98.1132	97.9592	0	16	8
	10	8	10	8		84	94	88	91.3043	88.6792	89.7959	80	100	80
	12	16	14	11		68	80	77	73.913	75.4717	78.5714	192	168	132
	14	24	22	16		44	58	61	47.8261	54.717	62.2449	336	308	224
	16	18	26	22		26	32	39	28.2609	30.1887	39.7959	288	416	352
	18	12	18	20		14	14	19	15.2174	13.2075	19.3878	216	324	360
	20	8	7	11		6	7	8	6.52174	6.60377	8.16327	160	140	220
	22	4	4	6		2	3	2	2.17391	2.83019	2.04082	88	88	132
	24	2	3	2		0	0	0	0	0	0	48	72	48
	26	0	0	0		0	0	0	0	0	0	0	0	0
	28	0	0	0		0	0	0	0	0	0	0	0	0
	30	0	0	0		0	0	0	0	0	0	0	0	0
	32	0	0	0		0	0	0	0	0	0	0	0	0
	34	0	0	0		0	0	0	0	0	0	0	0	0
	36	0	0	0		0	0	0	0	0	0	0	0	0
	38	0	0	0		0	0	0	0	0	0	0	0	0
	40	0	0	0		0	0	0	0	0	0	0	0	0
	42	0	0	0		0	0	0	0	0	0	0	0	0
	44	0	0	0		0	0	0	0	0	0	0	0	0
	46	0	0	0		0	0	0	0	0	0	0	0	0
	48	0	0	0		0	0	0	0	0	0	0	0	0
	50	0	0	0		0	0	0	0	0	0	0	0	0
		92	106	98								15.3043	15.3962	15.9388

## Sheet: 10 mM
						alive			Survival rate			LS					logrank test
	Days	1	2	3		#1	#2	#3	#1	#2	#3	#1	#2	#3				t(days)	A live	B live	total live	A dead	B dead	total dead	eA	eB
	0	0	0	0		93	98	105	100	100	100	0	0	0				8	92	91	183	0	2	2	0.994595	1.00541
	2	0	0	0		93	98	105	100	100	100	0	0	0				10	84	88	172	8	3	11	5.53005	5.46995
	4	0	0	0		93	98	105	100	100	100	0	0	0				12	68	78	146	16	10	26	12.6977	13.3023
	6	0	0	0		93	98	105	100	100	100	0	0	0				14	44	67	111	24	11	35	16.3014	18.6986
	8	2	1	0		91	97	105	97.8495	98.9796	100	16	8	0				16	26	45	71	18	22	40	15.8559	24.1441
	10	3	1	0		88	96	105	94.6237	97.9592	100	30	10	0				18	14	25	39	12	20	32	11.7183	20.2817
	12	10	11	11		78	85	94	83.871	86.7347	89.5238	120	132	132				20	6	6	12	8	19	27	9.69231	17.3077
	14	11	16	18		67	69	76	72.043	70.4082	72.381	154	224	252				22	2	2	4	4	4	8	4	4
	16	22	24	25		45	45	51	48.3871	45.9184	48.5714	352	384	400				24	0	0	0	2	2	4	2	2
	18	20	20	26		25	25	25	26.8817	25.5102	23.8095	360	360	468
	20	19	18	14		6	7	11	6.45161	7.14286	10.4762	380	360	280
	22	4	6	5		2	1	6	2.15054	1.02041	5.71429	88	132	110
	24	2	1	3		0	0	3	0	0	2.85714	48	24	72
	26	0	0	2		0	0	1	0	0	0.952381	0	0	52
	28	0	0	1		0	0	0	0	0	0	0	0	28
	30	0	0	0		0	0	0	0	0	0	0	0	0
	32	0	0	0		0	0	0	0	0	0	0	0	0
	34	0	0	0		0	0	0	0	0	0	0	0	0
	36	0	0	0		0	0	0	0	0	0	0	0	0				sum				92	91		77.7956	105.204
	38	0	0	0		0	0	0	0	0	0	0	0	0
	40	0	0	0		0	0	0	0	0	0	0	0	0					χ2	4.51138
	42	0	0	0		0	0	0	0	0	0	0	0	0					p	0.03367
	44	0	0	0		0	0	0	0	0	0	0	0	0
	46	0	0	0		0	0	0	0	0	0	0	0	0
	48	0	0	0		0	0	0	0	0	0	0	0	0			logrank test
	50	0	0	0		0	0	0	0	0	0	0	0	0				t(days)	A live	B live	total live	A dead	B dead	total dead	eA	eB
		93	98	105								16.6452	16.6735	17.0857				8	104	97	201	2	1	3	1.55882	1.44118
																		10	94	96	190	10	1	11	5.69154	5.30846
																		12	80	85	165	14	11	25	12.3684	12.6316
																		14	58	69	127	22	16	38	18.4242	19.5758
																		16	32	45	77	26	24	50	22.8346	27.1654
																		18	14	25	39	18	20	38	15.7922	22.2078
																		20	7	7	14	7	18	25	8.97436	16.0256
																		22	3	1	4	4	6	10	5	5
																		24	0	0	0	3	1	4	3	1
																		sum				104	97		92.0854	108.915
																			χ2	2.84496
																			p	0.0916606
																	logrank test
																		t(days)	A live	B live	total live	A dead	B dead	total dead	eA	eB
																		8	96	105	201	1	0	1	0.480198	0.519802
																		10	88	105	193	8	0	8	3.8209	4.1791
																		12	77	94	171	11	11	22	10.0311	11.9689
																		14	61	76	137	16	18	34	15.3099	18.6901
																		16	39	51	90	22	25	47	20.927	26.073
																		18	19	25	44	20	26	46	19.9333	26.0667
																		20	8	11	19	11	14	25	10.7955	14.2045
																		22	2	6	8	6	5	11	4.63158	6.36842
																		24	0	3	3	2	3	5	1.25	3.75
																		sum				96	102		86.6993	111.301
																			χ2	1.77494
																			p	0.182772

## Sheet: 20 mM
						alive			Survival rate			LS					logrank test
	Days	1	2	3		#1	#2	#3	#1	#2	#3	#1	#2	#3				t(days)	A live	B live	total live	A dead	B dead	total dead	eA	eB
	0	0	0	0		108	110	115	100	100	100	0	0	0				8	92	108	200	0	0	0	0	0
	2	0	0	0		108	110	115	100	100	100	0	0	0				10	84	106	190	8	2	10	4.6	5.4
	4	0	0	0		108	110	115	100	100	100	0	0	0				12	68	95	163	16	11	27	11.9368	15.0632
	6	0	0	0		108	110	115	100	100	100	0	0	0				14	44	82	126	24	13	37	15.4356	21.5644
	8	0	1	0		108	109	115	100	99.0909	100	0	8	0				16	26	66	92	18	16	34	11.873	22.127
	10	2	0	3		106	109	112	98.1481	99.0909	97.3913	20	0	30				18	14	44	58	12	22	34	9.6087	24.3913
	12	11	8	6		95	101	106	87.963	91.8182	92.1739	132	96	72				20	6	18	24	8	26	34	8.2069	25.7931
	14	13	12	16		82	89	90	75.9259	80.9091	78.2609	182	168	224				22	2	8	10	4	10	14	3.5	10.5
	16	16	17	20		66	72	70	61.1111	65.4545	60.8696	256	272	320				24	0	3	3	2	5	7	1.4	5.6
	18	22	23	18		44	49	52	40.7407	44.5455	45.2174	396	414	324
	20	26	28	31		18	21	21	16.6667	19.0909	18.2609	520	560	620
	22	10	14	12		8	7	9	7.40741	6.36364	7.82609	220	308	264
	24	5	4	5		3	3	4	2.77778	2.72727	3.47826	120	96	120
	26	2	1	3		1	2	1	0.925926	1.81818	0.869565	52	26	78
	28	1	1	1		0	1	0	0	0.909091	0	28	28	28
	30	0	1	0		0	0	0	0	0	0	0	30	0
	32	0	0	0		0	0	0	0	0	0	0	0	0
	34	0	0	0		0	0	0	0	0	0	0	0	0
	36	0	0	0		0	0	0	0	0	0	0	0	0				sum				92	105		66.561	130.439
	38	0	0	0		0	0	0	0	0	0	0	0	0
	40	0	0	0		0	0	0	0	0	0	0	0	0					χ2	14.6838
	42	0	0	0		0	0	0	0	0	0	0	0	0					p	0.000127136
	44	0	0	0		0	0	0	0	0	0	0	0	0
	46	0	0	0		0	0	0	0	0	0	0	0	0
	48	0	0	0		0	0	0	0	0	0	0	0	0			logrank test
	50	0	0	0		0	0	0	0	0	0	0	0	0				t(days)	A live	B live	total live	A dead	B dead	total dead	eA	eB	eB
		108	110	115								17.8333	18.2364	18.087				8	104	109	213	2	1	3	1.47222	1.52778	91.584
																		10	94	109	203	10	0	10	4.88263	5.11737	69.8801
																		12	80	101	181	14	8	22	10.1872	11.8128	85.4998
																		14	58	89	147	22	12	34	15.0276	18.9724	73.4587
																		16	32	72	104	26	17	43	16.966	26.034	58.0459
																		18	14	49	63	18	23	41	12.6154	28.3846	42.8543
																		20	7	21	28	7	28	35	7.77778	27.2222	33.1579
																		22	3	7	10	4	14	18	4.5	13.5
																		24	0	3	3	3	4	7	2.1	4.9
																		sum				104	106		74.0566	135.943	362.897
																			χ2	18.7025
																			p	1.52782e-05
																	logrank test
																		t(days)	A live	B live	total live	A dead	B dead	total dead	eA	eB	eA	eB
																		8	96	115	211	1	0	1	0.457547	0.542453	212	1.45755
																		10	88	112	200	8	3	11	5.00474	5.99526	140.63	8.66754
																		12	77	106	183	11	6	17	7.48	9.52	122.68	11.3357
																		14	61	90	151	16	16	32	13.4645	18.5355	98.2177	15.8138
																		16	39	70	109	22	20	42	16.9669	25.0331	83.9382	21.661
																		18	19	52	71	20	18	38	13.5963	24.4037	62.7304	19.335
																		20	8	21	29	11	31	42	11.2394	30.7606	35.3624	11.0766
																		22	2	9	11	6	12	18	4.96552	13.0345
																		24	0	4	4	2	5	7	1.27273	5.72727
																		sum				96	111		73.9901	133.01	543.559	87.8896
																			χ2	10.1894
																			p	0.00141251

## Sheet: 40 mM
						alive			Survival rate			LS					logrank test
	Days	1	2	3		#1	#2	#3	#1	#2	#3	#1	#2	#3				t(days)	A live	B live	total live	A dead	B dead	total dead	eA	eB
	0	0	0	0		93	93	107	100	100	100	0	0	0				8	92	85	177	0	8	8	3.97838	4.02162
	2	0	0	0		93	93	107	100	100	100	0	0	0				10	84	74	158	8	11	19	9.87571	9.12429
	4	0	0	0		93	93	107	100	100	100	0	0	0				12	68	54	122	16	20	36	19.1392	16.8608
	6	0	0	1		93	93	106	100	100	99.0654	0	0	6				14	44	27	71	24	27	51	28.4262	22.5738
	8	8	2	9		85	91	97	91.3978	97.8495	90.6542	64	16	72				16	26	12	38	18	15	33	20.4507	12.5493
	10	11	13	11		74	78	86	79.5699	83.871	80.3738	110	130	110				18	14	4	18	12	8	20	13.6842	6.31579
	12	20	21	20		54	57	66	58.0645	61.2903	61.6822	240	252	240				20	6	1	7	8	3	11	8.55556	2.44444
	14	27	30	24		27	27	42	29.0323	29.0323	39.2523	378	420	336				22	2	0	2	4	1	5	4.28571	0.714286
	16	15	16	21		12	11	21	12.9032	11.828	19.6262	240	256	336				24	0	0	0	2	0	2	2	0
	18	8	5	11		4	6	10	4.30108	6.45161	9.34579	144	90	198
	20	3	2	5		1	4	5	1.07527	4.30108	4.6729	60	40	100
	22	1	3	3		0	1	2	0	1.07527	1.86916	22	66	66
	24	0	1	2		0	0	0	0	0	0	0	24	48
	26	0	0	0		0	0	0	0	0	0	0	0	0
	28	0	0	0		0	0	0	0	0	0	0	0	0
	30	0	0	0		0	0	0	0	0	0	0	0	0
	32	0	0	0		0	0	0	0	0	0	0	0	0
	34	0	0	0		0	0	0	0	0	0	0	0	0
	36	0	0	0		0	0	0	0	0	0	0	0	0				sum				92	85		106.417	70.5826
	38	0	0	0		0	0	0	0	0	0	0	0	0
	40	0	0	0		0	0	0	0	0	0	0	0	0					χ2	4.89818
	42	0	0	0		0	0	0	0	0	0	0	0	0					p	0.0268851
	44	0	0	0		0	0	0	0	0	0	0	0	0
	46	0	0	0		0	0	0	0	0	0	0	0	0
	48	0	0	0		0	0	0	0	0	0	0	0	0			logrank test
	50	0	0	0		0	0	0	0	0	0	0	0	0				t(days)	A live	B live	total live	A dead	B dead	total dead	eA	eB	eB
		93	93	107								13.5269	13.914	14.1308				8	104	91	195	2	2	4	2.13065	1.86935	102.647
																		10	94	78	172	10	13	23	12.2667	10.7333	107.425
																		12	80	57	137	14	21	35	19.1279	15.8721	99.312
																		14	58	27	85	22	30	52	30.365	21.635	79.4424
																		16	32	11	43	26	16	42	28.6588	13.3412	44.5674
																		18	14	6	20	18	5	23	17.1163	5.88372	20.9589
																		20	7	4	11	7	2	9	6.3	2.7	9.47368
																		22	3	1	4	4	3	7	4.45455	2.54545
																		24	0	0	0	3	1	4	3	1
																		sum				104	91		121.289	73.7108	361.18
																			χ2	6.51974
																			p	0.0106684
																	logrank test										eA	eB
																		t(days)	A live	B live	total live	A dead	B dead	total dead	eA	eB	#VALUE!	#VALUE!
																		8	96	97	193	1	9	10	4.77833	5.22167	74.5341	2.12159
																		10	88	86	174	8	11	19	9.45078	9.54922	89.6871	8.10938
																		12	77	66	143	11	20	31	15.6782	15.3218	75.4774	11.5724
																		14	61	42	103	16	24	40	21.5385	18.4615	62.1739	16.3211
																		16	39	21	60	22	21	43	25.466	17.534	46.8677	21.5983
																		18	19	10	29	20	11	31	20.15	10.85	29.7941	19.9372
																		20	8	5	13	11	5	16	10.4828	5.51724
																		22	2	2	4	6	3	9	5.53846	3.46154
																		24	0	0	0	2	2	4	2	2
																											378.534	79.6599
																		sum				96	97		110.305	82.6954
																			χ2	4.32948
																			p	0.0374576
