# Supplementary material for: L-threonine promotes healthspan by expediting ferritin-dependent ferroptosis inhibition in C. elegans
Source: Nat Commun. 2022 Nov 2;13:6554. doi: 10.1038/s41467-022-34265-x (PMC9628521; doi:10.1038/s41467-022-34265-x)
Supplement: Supplementary file 4 — Source Data [file 41467_2022_34265_MOESM4_ESM.zip › ED.Fig.2b.LS N2 TDH RNAi.xls]

## Sheet: Sheet5
			Lifespan
Strain	treatment	nM	mean survival time (hours)±SD	% change	maximum survival time (hours)	p value (log-rank)	n	hazard ratio (50%)			MLS	SD
N2	Vehicle	Vehicle	14.8 ± 3.5		24		88			13.8409	100	18.3593	2.54109
	siTdh	siTDH	21.5 ± 4.6	33.9	32	1.59792e-09	90	0.31		18.5333	133.903	33.2627	4.60386

## Sheet: Sheet1
N2	Control														Kaplan - Meier 生命表
		LS(days)	survival(n)							SUM	survival rate(%)				i	days
		0			30	30	28			88	100				1	10
		2			30	30	28			88	100				2	10
		4			30	30	28			88	100				3	10
		6			30	30	28			88	100				4	10
		8			30	30	28			88	100				5	10
		10			26	24	26			76	86.3636				6	10
		12			16	18	19			53	60.2273				7	10
		14			11	10	7			28	31.8182				8	10
		16			4	3	2			9	10.2273				9	10
		18			1	2	0			3	3.40909				10	10
		20			0	0	0			0	0				11	10
															12	10
															13	12
															14	12
															15	12
		0									100				16	12
		2									100				17	12
		4									100				18	12
		6									100				19	12
MLS	13.8409	8									100				20	12
SD	2.54109	10									86				21	12
SE	0.270882	12									60				22	12
max	20	14									32				23	12
		16									10				24	12
		18									3				25	12
		20									0				26	12
															27	12
															28	12
															29	12
															30	12
															31	12
															32	12
															33	12
															34	12
															35	12
															36	14
															37	14
															38	14
															39	14
															40	14
															41	14
															42	14
															43	14
															44	14
															45	14
															46	14
															47	14
															48	14
															49	14
															50	14
															51	14
															52	14
															53	14
															54	14
															55	14
															56	14
															57	14
															58	14
															59	14
															60	14
															61	16
															62	16
															63	16
															64	16
															65	16
															66	16
															67	16
															68	16
															69	16
															70	16
															71	16
															72	16
															73	16
															74	16
															75	16
															76	16
															77	16
															78	16
															79	16
															80	18
															81	18
															82	18
															83	18
															84	18
															85	18
															86	20
															87	20
															88	20

## Sheet: Sheet2
N2	siTDH														Kaplan - Meier 生命表			logrank test										hazard function
		LS(days)	survival(n)							SUM	survival rate(%)				i	days			t(days)	A live	B live	total live	A dead	B dead	total dead	eA	eB	hazard A(%)	hazard B(%)	hazard ratio
		0			30	30	30			90	100	100			1	10			10	76	88	164	12	2	14	6.92135	7.07865	0.136364	0.0222222	0.162963
		2			30	30	30			90	100	100			2	10			12	53	83	136	23	5	28	12.9756	15.0244	0.302632	0.0568182	0.187747
		4			30	30	30			90	100	100			3	12			14	28	67	95	25	16	41	15.9779	25.0221	0.471698	0.192771	0.408675
		6			30	30	30			90	100	100			4	12			16	9	52	61	19	15	34	10.0211	23.9789	0.678571	0.223881	0.329929
		8			30	30	30			90	100	98.8506			5	12			18	3	38	41	6	14	20	2.95082	17.0492	0.666667	0.269231	0.403846
		10			30	30	28			88	97.7778	95.4023			6	12			20	0	25	25	3	13	16	1.17073	14.8293	1	0.342105	0.342105
		12			28	30	25			83	92.2222	95.4023			7	12
		14			22	24	21			67	74.4444	79.3103			8	14
		16			18	20	14			52	57.7778	67.8161			9	14
		18			14	14	10			38	42.2222	44.8276			10	14
		20			10	8	7			25	27.7778	24.1379			11	14
		22			8	4	3			15	16.6667	12.6437			12	14
		24			6	2	1			9	10	5.74713			13	14
		26			3	1	0			4	4.44444	1.14943			14	14
MLS	18.5333	28			1	1	0			2	2.22222	0			15	14
SD	4.60386	30			0	1	0			1	1.11111				16	14
SE	0.485289	32			0	0	0			0	0				17	14
max	32														18	14
															19	14			sum				76	63		43.0962	95.9038
															20	14
															21	14				χ2	36.4111								hazard	0.308784
															22	14				p	1.59792e-09
		0									100				23	14
		2									100				24	16
		4									100				25	16
		6									100				26	16
		8									100				27	16
		10									98				28	16
		12									92				29	16
		14									74				30	16
		16									58				31	16
		18									42				32	16
		20									28				33	16
		22									17				34	16
		24									10				35	16
		26									4				36	16
		28									2				37	16
		30									1				38	16
		32									0				39	18
															40	18
															41	18
															42	18
															43	18
															44	18
															45	18
															46	18
															47	18
															48	18
															49	18
															50	18
															51	18
															52	18
															53	20
															54	20
															55	20
															56	20
															57	20
															58	20
															59	20
															60	20
															61	20
															62	20
															63	20
															64	20
															65	20
															66	22
															67	22
															68	22
															69	22
															70	22
															71	22
															72	22
															73	22
															74	22
															75	22
															76	24
															77	24
															78	24
															79	24
															80	24
															81	24
															82	26
															83	26
															84	26
															85	26
															86	26
															87	28
															88	28
															89	30
															90	32
