# Supplementary material for: L-threonine promotes healthspan by expediting ferritin-dependent ferroptosis inhibition in C. elegans
Source: Nat Commun. 2022 Nov 2;13:6554. doi: 10.1038/s41467-022-34265-x (PMC9628521; doi:10.1038/s41467-022-34265-x)
Supplement: Supplementary file 4 — Source Data [file 41467_2022_34265_MOESM4_ESM.zip › ED.Fig.2c.LS N2 TDH RNAi.xls]

## Sheet: Sheet5
			Lifespan
Strain	treatment	nM	mean survival time (hours)±SD	% change	maximum survival time (hours)	p value (log-rank)	n	hazard ratio (50%)			MLS	SD
N2	Vehicle	Vehicle	14.6 ± 0.3				91			14.5495	100	1.97887	0.287915
	siTdh	siTDH	19.3 ± 0.4			3.5476e-11	94	0.2		19.2979	132.636	3.03277	0.441251

## Sheet: Sheet1
N2	Control														Kaplan - Meier 生命表
		LS(days)	survival(n)							SUM	survival rate(%)				i	days
		0			30	28	33			91	100				1	10
		2			30	28	33			91	100				2	10
		4			30	28	33			91	100				3	10
		6			30	28	33			91	100				4	10
		8			30	28	33			91	100				5	12
		10			27	30	30			87	95.6044				6	12
		12			20	20	20			60	65.9341				7	12
		14			10	12	14			36	39.5604				8	12
		16			4	5	7			16	17.5824				9	12
		18			2	2	2			6	6.59341				10	12
		20			1	0	1			2	2.1978				11	12
		22			0	0	0			0	0				12	12
															13	12
															14	12
															15	12
															16	12
															17	12
															18	12
															19	12
MLS	14.5495														20	12
SD	2.70088														21	12
SE	0.287915														22	12
max	20														23	12
															24	12
															25	12
															26	12
															27	12
															28	12
															29	12
															30	12
															31	12
															32	14
															33	14
															34	14
															35	14
															36	14
															37	14
															38	14
															39	14
															40	14
															41	14
															42	14
															43	14
															44	14
															45	14
															46	14
															47	14
															48	14
															49	14
															50	14
															51	14
															52	14
															53	14
															54	14
															55	14
															56	16
															57	16
															58	16
															59	16
															60	16
															61	16
															62	16
															63	16
															64	16
															65	16
															66	16
															67	16
															68	16
															69	16
															70	16
															71	16
															72	16
															73	16
															74	16
															75	16
															76	18
															77	18
															78	18
															79	18
															80	18
															81	18
															82	18
															83	18
															84	18
															85	18
															86	20
															87	20
															88	20
															89	20
															90	22
															91	22

## Sheet: Sheet2
N2	siTDH														Kaplan - Meier 生命表			logrank test										hazard function
		LS(days)	survival(n)							SUM	survival rate(%)				i	days			t(days)	A live	B live	total live	A dead	B dead	total dead	eA	eB	hazard A(%)	hazard B(%)	hazard ratio
		0			30	34	30			94	100				1	12			10	87	94	181	4	0	4	1.96757	2.03243	0.043956	0	0
		2			30	34	30			94	100				2	12			12	60	88	148	27	6	33	15.8619	17.1381	0.310345	0.0638298	0.205674
		4			30	34	30			94	100				3	12			14	36	80	116	24	8	32	12.973	19.027	0.4	0.0909091	0.227273
		6			30	34	30			94	100				4	12			16	16	65	81	20	15	35	10.8621	24.1379	0.555556	0.1875	0.3375
		8			30	34	30			94	100				5	12			18	6	50	56	10	15	25	4.93827	20.0617	0.625	0.230769	0.369231
		10			30	34	30			94	100				6	12			20	2	29	31	4	21	25	2.67857	22.3214	0.666667	0.42	0.63
		12			30	30	28			88	93.617				7	14
		14			28	28	24			80	85.1064				8	14
		16			22	21	22			65	69.1489				9	14
		18			17	16	17			50	53.1915				10	14
		20			10	11	8			29	30.8511				11	14
		22			5	6	4			15	15.9574				12	14
		24			3	4	1			8	8.51064				13	14
		26			2	3	0			5	5.31915				14	14
MLS	19.2979	28			2	1	0			3	3.19149				15	16
SD	4.18607	30			0	0	0			0	0				16	16
SE	0.441251														17	16
max	32														18	16
															19	16			sum				85	65		47.3138	102.686
															20	16
															21	16				χ2	43.8487								hazard	0.256815
															22	16				p	3.5476e-11
															23	16
															24	16
															25	16
															26	16
															27	16
															28	16
															29	16
															30	18
															31	18
															32	18
															33	18
															34	18
															35	18
															36	18
															37	18
															38	18
															39	18
															40	18
															41	18
															42	18
															43	18
															44	18
															45	20
															46	20
															47	20
															48	20
															49	20
															50	20
															51	20
															52	20
															53	20
															54	20
															55	20
															56	20
															57	20
															58	20
															59	20
															60	20
															61	20
															62	20
															63	20
															64	20
															65	20
															66	22
															67	22
															68	22
															69	22
															70	22
															71	22
															72	22
															73	22
															74	22
															75	22
															76	22
															77	22
															78	22
															79	22
															80	24
															81	24
															82	24
															83	24
															84	24
															85	24
															86	24
															87	26
															88	26
															89	26
															90	28
															91	28
															92	30
															93	30
															94	30
