# Supplementary material for: L-threonine promotes healthspan by expediting ferritin-dependent ferroptosis inhibition in C. elegans
Source: Nat Commun. 2022 Nov 2;13:6554. doi: 10.1038/s41467-022-34265-x (PMC9628521; doi:10.1038/s41467-022-34265-x)
Supplement: Supplementary file 4 — Source Data [file 41467_2022_34265_MOESM4_ESM.zip › ED.Fig.3a-c.LS N2 R1024. RNAi.xls]

## Sheet: Sheet5
			Lifespan
Strain	treatment		mean survival time (hours)±SD	% change	maximum survival time (hours)	p value (log-rank)	n				MLS	SE
	Contorl	control	15.6 ± 0.3		24		96			15.6042	100	2.44753	0.381916
	R102.4	R102.4	13.0 ± 0.2	-16.8	20	0.000156305	94			12.9787	83.1747	1.90742	0.297637
	Contorl	control	15.7 ± 0.3		24		90			15.7083	100	636.605	0.372544
	R102.4	R102.4	13.1 ± 0.2	-16.5	22	3.63027e-06	95			13.1158	83.4957	531.538	0.28181
	Contorl	control	14.7 ± 0.3		24		90			14.6667	100	681.818	0.347144
	R102.4	R102.4	12.7 ± 0.3	-13.6	22	0.00875291	95			12.6737	86.4115	589.169	0.323082

## Sheet: con
N2	Control														Kaplan - Meier 生命表
		LS(days)	survival(n)							SUM	survival rate(%)				i	days
		0			31	33	32			96	100				1	10
		2			31	33	32			96	100				2	12
		4			31	33	32			96	100				3	12
		6			31	33	32			96	100				4	12
		8			31	33	32			96	100				5	12
		10			30	33	32			95	98.9583				6	12
		12			26	27	24			77	80.2083				7	12
		14			16	14	19			49	51.0417				8	12
		16			6	10	7			23	23.9583				9	12
		18			5	4	3			12	12.5				10	12
		20			3	3	1			7	7.29167				11	12
		22			2	1	0			3	3.125				12	12
		24			0	0	0			0	0				13	12
															14	12
															15	12
															16	12
															17	12
															18	12
															19	12
MLS	15.6042														20	14
SD	3.64325														21	14
SE	0.381916														22	14
max	24														23	14
															24	14
															25	14
															26	14
															27	14
															28	14
															29	14
															30	14
															31	14
															32	14
															33	14
															34	14
															35	14
															36	14
															37	14
															38	14
															39	14
															40	14
															41	14
															42	14
															43	14
															44	14
															45	14
															46	14
															47	14
															48	14
															49	14
															50	14
															51	14
															52	14
															53	14
															54	14
															55	14
															56	14
															57	14
															58	16
															59	16
															60	16
															61	16
															62	16
															63	16
															64	16
															65	16
															66	16
															67	16
															68	16
															69	16
															70	16
															71	16
															72	16
															73	16
															74	16
															75	16
															76	16
															77	16
															78	16
															79	20
															80	20
															81	20
															82	20
															83	20
															84	22
															85	22
															86	22
															87	22
															88	24
															89	24
															90	24
															91	24
															92	24
															93	24
															94	24
															95	24
															96	24

## Sheet: sirna
sirna															Kaplan - Meier 生命表			logrank test										hazard function
		LS(days)	survival(n)							SUM	survival rate(%)				i	days			t(days)	A live	B live	total live	A dead	B dead	total dead	eA	eB	hazard A(%)	hazard B(%)	hazard ratio
		0			30	32	32			94	100				1	8			8	96	88	184	0	6	6	3.03158	2.96842	0	0.0638298	#DIV/0!
		2			30	32	32			94	100				2	8			10	95	69	164	1	19	20	10.4348	9.56522	0.0104167	0.215909	20.7273
		4			30	32	32			94	100				3	8			12	77	45	122	18	24	42	24.3293	17.6707	0.189474	0.347826	1.83575
		6			30	32	32			94	100				4	8			14	49	21	70	28	24	52	32.8197	19.1803	0.363636	0.533333	1.46667
		8			30	30	28			88	93.617				5	8			16	23	8	31	26	13	39	27.3	11.7	0.530612	0.619048	1.16667
		10			21	25	23			69	73.4043				6	8			18	12	3	15	11	5	16	11.871	4.12903	0.478261	0.625	1.30682
		12			13	18	14			45	47.8723				7	10			20	7	0	7	5	3	8	6.4	1.6	0.416667	1	2.4
		14			8	7	6			21	22.3404				8	10
		16			3	2	3			8	8.51064				9	10
		18			1	1	1			3	3.19149				10	10
		20			0	0	0			0	0				11	10
															12	10
															13	10
															14	10
															15	10
MLS	12.9787														16	10
SD	2.85483														17	10
SE	0.297637														18	10
max	28														19	10			sum				89	88		113.155	63.8453
															20	10
															21	10				χ2	14.2947								hazard	8.0099
															22	10				p	0.000156305
															23	10
															24	10
															25	10
															26	12
															27	12
															28	12
															29	12
															30	12
															31	12
															32	12
															33	12
															34	12
															35	12
															36	12
															37	12
															38	12
															39	12
															40	12
															41	12
															42	12
															43	12
															44	12
															45	12
															46	12
															47	12
															48	12
															49	12
															50	14
															51	14
															52	14
															53	14
															54	14
															55	14
															56	14
															57	14
															58	14
															59	14
															60	14
															61	14
															62	14
															63	14
															64	14
															65	14
															66	14
															67	14
															68	14
															69	14
															70	14
															71	14
															72	14
															73	14
															74	16
															75	16
															76	16
															77	16
															78	16
															79	16
															80	16
															81	16
															82	16
															83	16
															84	16
															85	16
															86	16
															87	18
															88	18
															89	18
															90	18
															91	18
															92	20
															93	20
															94	20

## Sheet: con2
N2	Control														Kaplan - Meier 生命表
		LS(days)	survival(n)							SUM	survival rate(%)				i	days
		0			30	29	31			90	100				1	12
		2			30	29	31			90	100				2	12
		4			30	29	31			90	100				3	12
		6			30	29	31			90	100				4	12
		8			30	29	31			90	100				5	12
		10			30	29	31			90	100				6	12
		12			24	28	30			82	91.1111				7	12
		14			16	12	20			48	53.3333				8	12
		16			10	6	12			28	31.1111				9	12
		18			5	4	4			13	14.4444				10	12
		20			1	2	2			5	5.55556				11	12
		22			1	0	1			2	2.22222				12	12
		24			0	0	0			0	0				13	12
															14	12
															15	12
															16	14
															17	14
															18	14
															19	14
MLS	15.7083														20	14
SD	3.55385														21	14
SE	0.372544														22	14
max	24														23	14
															24	14
															25	14
															26	14
															27	14
															28	14
															29	14
															30	14
															31	14
															32	14
															33	14
															34	14
															35	14
															36	14
															37	14
															38	14
															39	14
															40	14
															41	14
															42	14
															43	14
															44	14
															45	14
															46	14
															47	14
															48	14
															49	14
															50	14
															51	14
															52	14
															53	14
															54	14
															55	14
															56	14
															57	14
															58	16
															59	16
															60	16
															61	16
															62	16
															63	16
															64	16
															65	16
															66	16
															67	16
															68	16
															69	16
															70	16
															71	16
															72	16
															73	16
															74	16
															75	16
															76	16
															77	16
															78	16
															79	20
															80	20
															81	20
															82	20
															83	20
															84	22
															85	22
															86	22
															87	22
															88	24
															89	24
															90	24
															91	24
															92	24
															93	24
															94	24
															95	24
															96	24

## Sheet: sirna2
sirna															Kaplan - Meier 生命表			logrank test										hazard function
		LS(days)	survival(n)							SUM	survival rate(%)				i	days			t(days)	A live	B live	total live	A dead	B dead	total dead	eA	eB	hazard A(%)	hazard B(%)	hazard ratio
		0			36	28	31			95	100				1	10			8	90	95	185	0	0	0	0	0	0	0	#DIV/0!
		2			36	28	31			95	100				2	10			10	90	70	160	0	25	25	12.1622	12.8378	0	0.263158	#DIV/0!
		4			36	28	31			95	100				3	10			12	82	44	126	8	26	34	19.125	14.875	0.0888889	0.371429	4.17857
		6			36	28	31			95	100				4	10			14	48	22	70	34	22	56	36.4444	19.5556	0.414634	0.5	1.20588
		8			36	28	31			95	100				5	10			16	28	8	36	20	14	34	23.3143	10.6857	0.416667	0.636364	1.52727
		10			24	22	24			70	73.6842				6	10			18	13	3	16	15	5	20	15.5556	4.44444	0.535714	0.625	1.16667
		12			19	12	13			44	46.3158				7	10			20	5	1	6	8	2	10	8.125	1.875	0.615385	0.666667	1.08333
		14			9	7	6			22	23.1579				8	10
		16			3	2	3			8	8.42105				9	10
		18			1	1	1			3	3.15789				10	10
		20			0	0	1			1	1.05263				11	10
		22			0	0	0			0	0				12	10
															13	10
															14	10
															15	10
															16	10
MLS	13.1158														17	10
SD	2.73225														18	10
SE	0.28181														19	10			sum				85	94		114.726	64.2736
max	24														20	10
															21	10				χ2	21.4508								hazard	#DIV/0!
															22	10				p	3.63027e-06
															23	10
															24	10
															25	10
															26	12
															27	12
															28	12
															29	12
															30	12
															31	12
															32	12
															33	12
															34	12
															35	12
															36	12
															37	12
															38	12
															39	12
															40	12
															41	12
															42	12
															43	12
															44	12
															45	12
															46	12
															47	12
															48	12
															49	12
															50	12
															51	12
															52	14
															53	14
															54	14
															55	14
															56	14
															57	14
															58	14
															59	14
															60	14
															61	14
															62	14
															63	14
															64	14
															65	14
															66	14
															67	14
															68	14
															69	14
															70	14
															71	14
															72	14
															73	14
															74	16
															75	16
															76	16
															77	16
															78	16
															79	16
															80	16
															81	16
															82	16
															83	16
															84	16
															85	16
															86	16
															87	16
															88	18
															89	18
															90	18
															91	18
															92	18
															93	20
															94	20
															95	22

## Sheet: con3
N2	Control														Kaplan - Meier 生命表
		LS(days)	survival(n)							SUM	survival rate(%)				i	days
		0			30	30	30			90	100				1	8
		2			30	30	30			90	100				2	10
		4			30	30	30			90	100				3	10
		6			30	30	30			90	100				4	10
		8			30	29	30			89	98.8889				5	10
		10			26	25	26			77	85.5556				6	10
		12			21	18	20			59	65.5556				7	10
		14			14	14	13			41	45.5556				8	10
		16			7	8	6			21	23.3333				9	10
		18			3	4	2			9	10				10	10
		20			1	2	0			3	3.33333				11	10
		22			0	1	0			1	1.11111				12	10
		24			0	0	0			0	0				13	10
															14	12
															15	12
															16	12
															17	12
															18	12
															19	12
MLS	14.6667														20	12
SD	3.31154														21	12
SE	0.347144														22	12
max	22														23	12
															24	12
															25	12
															26	12
															27	12
															28	12
															29	12
															30	12
															31	12
															32	14
															33	14
															34	14
															35	14
															36	14
															37	14
															38	14
															39	14
															40	14
															41	14
															42	14
															43	14
															44	14
															45	14
															46	14
															47	14
															48	14
															49	14
															50	16
															51	16
															52	16
															53	16
															54	16
															55	16
															56	16
															57	16
															58	16
															59	16
															60	16
															61	16
															62	16
															63	16
															64	16
															65	16
															66	16
															67	16
															68	16
															69	16
															70	18
															71	18
															72	18
															73	18
															74	18
															75	18
															76	18
															77	18
															78	18
															79	18
															80	18
															81	18
															82	20
															83	20
															84	20
															85	20
															86	20
															87	20
															88	22
															89	22
															90	24

## Sheet: sirna3
sirna															Kaplan - Meier 生命表				logrank test										hazard function
		LS(days)	survival(n)							SUM	survival rate(%)				i	days				t(days)	A live	B live	total live	A dead	B dead	total dead	eA	eB	hazard A(%)	hazard B(%)	hazard ratio
		0			31	31	33			95	100				1	8				8	89	87	176	1	8	9	4.37838	4.62162	0.0111111	0.0842105	7.57895
		2			31	31	33			95	100				2	8				10	77	62	139	12	25	37	18.7102	18.2898	0.134831	0.287356	2.13123
		4			31	31	33			95	100				3	8				12	59	39	98	18	23	41	22.7122	18.2878	0.233766	0.370968	1.58692
		6			31	31	33			95	100				4	8				14	41	21	62	18	18	36	21.6735	14.3265	0.305085	0.461538	1.51282
		8			28	30	29			87	91.5789				5	8				16	21	9	30	20	12	32	21.1613	10.8387	0.487805	0.571429	1.17143
		10			21	22	19			62	65.2632				6	8				18	9	3	12	12	6	18	12.6	5.4	0.571429	0.666667	1.16667
		12			14	12	13			39	41.0526				7	8				20	3	1	4	6	2	8	6	2	0.666667	0.666667	1
		14			8	6	7			21	22.1053				8	8
		16			4	3	2			9	9.47368				9	10
		18			2	1	0			3	3.15789				10	10
		20			1	0	0			1	1.05263				11	10
		22			0	0	0			0	0				12	10
															13	10
															14	10
															15	10
															16	10
															17	10
															18	10
															19	10				sum				86	86		102.857	69.1428
MLS	12.6737														20	10
SD	3.08201														21	10					χ2	6.87256								hazard	1.74365
SE	0.323082														22	10					p	0.00875291
max	22														23	10
															24	10
															25	10
															26	10
															27	10
															28	10
															29	10
															30	10
															31	10
															32	10
															33	10
															34	12
															35	12
															36	12
															37	12
															38	12
															39	12
															40	12
															41	12
															42	12
															43	12
															44	12
															45	12
															46	12
															47	12
															48	12
															49	12
															50	12
															51	12
															52	12
															53	12
															54	12
															55	12
															56	12
															57	14
															58	14
															59	14
															60	14
															61	14
															62	14
															63	14
															64	14
															65	14
															66	14
															67	14
															68	14
															69	14
															70	14
															71	14
															72	14
															73	14
															74	14
															75	16
															76	16
															77	16
															78	16
															79	16
															80	16
															81	16
															82	16
															83	16
															84	16
															85	16
															86	16
															87	18
															88	18
															89	18
															90	18
															91	18
															92	18
															93	20
															94	20
															95	22
